# Supplementary material for: Afferent convergence to a shared population of interneuron AMPA receptors
Source: Nat Commun. 2023 May 30;14:3113. doi: 10.1038/s41467-023-38854-2 (PMC10229553; doi:10.1038/s41467-023-38854-2)
Supplement: Supplementary file 4 — Source Data [file 41467_2023_38854_MOESM4_ESM.zip]

Archive with 30 entries (30 files):
- Source Data Figure1.xlsx
- __MACOSX/._Source Data Figure1.xlsx
- Source Data Figure2.xlsx
- __MACOSX/._Source Data Figure2.xlsx
- Source Data Figure3.xlsx
- __MACOSX/._Source Data Figure3.xlsx
- Source Data Figure4.xlsx
- __MACOSX/._Source Data Figure4.xlsx
- Source Data Figure5.xlsx
- __MACOSX/._Source Data Figure5.xlsx
- Source Data Figure6.xlsx
- __MACOSX/._Source Data Figure6.xlsx
- Source Data Figure7.xlsx
- __MACOSX/._Source Data Figure7.xlsx
- Source Data Figure8.xlsx
- __MACOSX/._Source Data Figure8.xlsx
- Source Data Supplementary Figure1.xlsx
- __MACOSX/._Source Data Supplementary Figure1.xlsx
- Source Data Supplementary Figure2.xlsx
- __MACOSX/._Source Data Supplementary Figure2.xlsx
- Source Data Supplementary Figure3.xlsx
- __MACOSX/._Source Data Supplementary Figure3.xlsx
- Source Data Supplementary Figure4.xlsx
- __MACOSX/._Source Data Supplementary Figure4.xlsx
- Source Data Supplementary Figure5.xlsx
- __MACOSX/._Source Data Supplementary Figure5.xlsx
- Source Data Supplementary Figure6.xlsx
- __MACOSX/._Source Data Supplementary Figure6.xlsx
- Source Data Supplementary Figure7.xlsx
- __MACOSX/._Source Data Supplementary Figure7.xlsx
