# Supplementary material for: Afferent convergence to a shared population of interneuron AMPA receptors
Source: Nat Commun. 2023 May 30;14:3113. doi: 10.1038/s41467-023-38854-2 (PMC10229553; doi:10.1038/s41467-023-38854-2)
Supplement: Supplementary file 4 — Source Data [file 41467_2023_38854_MOESM4_ESM.zip › Source Data Figure1.xlsx]

## Sheet: Fig1d
Relative V	EPSC (pA)	dG/R
-3	0.291722	-0.000949227
-1	0.864279	0.00206431
0	220.103	0.0396265
1	215.29	0.051514
3	204.168	0.0499472
5	238.661	0.059055

## Sheet: Fig1e,f
EPSC
V (relative to threshold)	10/15/19, Cell2	10/14/19, Cell3	9/16/19, Cell2	9/13/19, Cell3	9/12/19, Cell2	11/12/19, Cell2	11/4/19, Cell1	10/28/19, Cell1	9/25/19, Cell1			Mean	SD	SEM	n
-4		0.044267			-0.00634708	-0.0082247	0.0470279		-0.00766542			0.0138115	0.0290864	0.0130079	5
-3		-0.00755564	0.00874372	-0.000295235				-0.00571173				-0.00120472	0.00731314	0.00365657	4
-2		0.00144766			-0.00868824	-0.00301035	0.00425629		-0.00827147			-0.00285322	0.00575483	0.00257364	5
-1	0.022662		0.00122347	0.0192023				-0.00920701				0.00847017	0.015073	0.00753648	4
0	1	1	1	1	1	1	1	1	1			1	0	0	9
1	0.953102		1.05872	0.967274	1.36294			0.851435				1.03869	0.195593	0.0874718	5
2		1.00213	1.22127			1.06096	1.03237		0.893937			1.04214	0.118431	0.0529639	5
3	0.954229		1.03	0.909764	1.33792				0.864749			1.01933	0.188248	0.0841871	5
4		1.00071				0.997662	1.05436		0.76318			0.95398	0.129838	0.0649191	4
CaT
V (relative to threshold)	10/15/19, Cell2	10/14/19, Cell3	9/16/19, Cell2	9/13/19, Cell3	9/12/19, Cell2	11/12/19, Cell2	11/4/19, Cell1	10/28/19, Cell1	9/25/19, Cell1			Mean	SD	SEM	n
-4		0.0649641			-0.0166346	0.0124695	0.118936		-0.0370767			0.0285317	0.0634483	0.028375	5
-3		-0.0795485	-0.0826534	0				0.197803				0.00890027	0.131617	0.0658083	4
-2		0.0178728			0.0428076	-0.0605069	-0.0456175		0.0101487			-0.00705908	0.0440109	0.0196823	5
-1	-0.283494		0.0335828	-0.283494				0.0243836				-0.127255	0.180448	0.0902239	4
0	1	1	1	1	1	1	1	1	1			1	0	0	9
1	1.96643		1.04443	1.96643	0.955837			0.64438				1.3155	0.612507	0.273921	5
2		1.24354	0.983084			0.652749	1.37423		0.557124			0.962146	0.356793	0.159563	5
3	1.9321		0.869338	1.9321	0.721124				0.913366			1.2736	0.605322	0.270708	5
4		1.13857				0.736996	0.946972		0.51777			0.835076	0.267663	0.133831	4

## Sheet: Fig1h, left
	d, soma from PCL (um)	x coord (um)	y coord (um)
3/18/19_Cell2	70	-0.37	28				d, soma from PCL (um)
4/22/19_Cell1	45	17.49	37.58			mean	67.2823
4/23/19_Cell4	55	13	65.16			SD	15.639
4/26/19_Cell1	65	23.9	49.48			SEM	1.98616
5/23/19_Cell2	60	-1.26	42.04
5/28/19_Cell1	65	34.39	87.33
5/29/19_Cell4	50	20.57	62.36
7/31/19_Cell2	70	7.82	86.77
8/30/19_Cell1	70	-47.51	36.73
8/30/19_Cell2_S1	55	23.5	55.41
8/30/19_Cell2_S2	55	38.83	37.71
9/2/19_Cell5	95	-2.18	70.1
9/25/19_Cell1	65	-23.4	40.34
10/11/19_Cell1	60	-14.54	38.45
10/16/19_Cell5	80	-11.03	41.55
9/12/19_Cell2	40	4.1	61.1
9/13/19_Cell3	65	4.65	55.03
9/16/19_Cell2	45	8.21	67.55
10/14/19_Cell3	80	-21.95	81.53
10/22/19_Cell1	55	18.26	60.24
10/22/19_Cell2	65	12.24	70.71
10/28/19_Cell1	40	28.84	31.73
11/4/19_Cell1	95	2.65	57.09
11/12/19_Cell2	35	38.98	18.05
1/13/20_Cell2	47	-24.12	29.16
1/17/20_Cell1	81	-4.89	58.01
1/20/20_Cell2	62	22.23	38.98
1/28/20_Cell2	62	16.63	70.11
2/24/20_Cell2	50	17.39	45.34
2/25/20_Cell2	69	38.9	28.72
2/25/20_Cell5	65	10.74	42.98
2/26/20_Cell4	56	9.64	72.37
2/26/20_Cell6	53	8.87	24.87
2/28/20_Cell1	55	13.48	35.75
3/3/20_Cell2	51.5	-12.2	48.79
3/4/20_Cell2	60	5.78	88.42
3/6/20_Cell1	78.5	33.92	80.87
3/10/20_Cell2	83	8.1	50.5
3/11/20_Cell3	64.5	-38.64	29.71
6/4/20_Cell1	58	-14.22	46.48
6/12/20_Cell5	60	-2.04	42.12
6/17/20_Cell2	85	-0.45	33.5
6/17/20_Cell3	54	-6.75	42.31
6/23/20_Cell1	74.5	-12.25	93.37
6/23/20_Cell2	65.5	0.44	40.5
6/26/20_Cell4	60	-30.74	42.25
7/31/20_Cell2	75	37.19	86.73
7/31/20_Cell3	67.5	-18.87	41.04
2/2/20_Cell1	83	-19.32	77.82
3/2/21_Cell2	64.5	-21.83	53.38
3/3/21_Cell1	76	18.22	50.92
3/12/21_Cell2	67.5	45.25	83.52
3/15/21_Cell2	66.5	-31.55	36.56
3/16/21_Cell1	89.5	-14.34	79.46
3/29/21_Cell2	94.5	16	61.69
3/30/21_Cell3	84.5	-24.82	75.22
5/3/21_Cell1	76	-31.18	58
6/9/21_Cell2	84	-11.21	63.35
6/18/21_Cell3	94.5	10.08	110.02
6/28/21_Cell1	95	58.82	99.63
6/30/21_Cell2	69	18.96	46.4
8/18/21_Cell2	110	-11	95.13

## Sheet: Fig 1h, right
MLIangle 360
1	180	165 to 195	25.25
4	210	196 to 225	22.5
14	240	225 to 255	0
17.5	270	256 to 285	18.1667
25	300	286 to 315	34.18
26	330	316 to 345	26.8571
26	0	346 to 15	30.5
35	30	16 to 45	30.3889
36	60	46 to 75	30.0833
40	90	76 to 105	38.8333
44	120	106 to 135	27.4375
44	150	135 to 165	20
57
66
66.5
67
74
75
91
94
94.5
106
107.5
109.5
115
116
121
123
128
147
149.5
155
160
168.5
169
213
266
282.5
285
290.5
297
300
300
305
305
306.5
309
312
313.5
316.5
323.5
324.5
326
330
331.5
344
348
353.5
355
356
359.5
359.5

## Sheet: Fig 1i
	d, soma from PCL (um)	y coord (um)	difference (um)
3/18/19_Cell2	70	28.0016	-41.9984		difference < 0, projects towards PCL
4/22/19_Cell1	45	37.5761	-7.41566		difference > 0, projects towards pial surface
4/23/19_Cell4	55	65.1584	10.1701
4/26/19_Cell1	65	49.4778	-15.5126
5/23/19_Cell2	60	42.0438	-17.9561
5/28/19_Cell1	65	87.3302	22.3599		Simple Linear Regression	*from Prism
5/29/19_Cell4	50	62.3609	12.3784		95% Confidence Intervals
7/31/19_Cell2	70	86.7667	16.7752		Slope	-0.6064 to -0.003184
8/30/19_Cell1	70	36.7326	-33.2491		Y-intercept	-11.37 to 30.29
8/30/19_Cell2_S1	55	55.4101	0.42515		X-intercept	-3406 to 52.35
8/30/19_Cell2_S2	55	37.7137	-17.2683
9/2/19_Cell5	95	70.0951	-24.9048		Goodness of Fit
9/25/19_Cell1	65	40.3373	-24.6556		R squared	0.06376
10/11/19_Cell1	60	38.445	-21.5515		Sy.x	18.42
10/16/19_Cell5	80	41.5495	-38.4492
9/12/19_Cell2	40	61.105	21.1098		Is slope significantly non-zero?
9/13/19_Cell3	65	55.0306	-9.96857		F	4.086
9/16/19_Cell2	45	67.5526	22.5618		DFn, DFd	1, 60
10/14/19_Cell3	80	81.5346	1.54913		P value	0.0477
10/22/19_Cell1	55	60.2371	5.25071		Deviation from zero?	Significant
10/22/19_Cell2	65	70.7053	5.71523
10/28/19_Cell1	40	31.7309	-8.25413		Equation	Y = -0.3048*X + 9.461
11/4/19_Cell1	95	57.0926	-37.9074
11/12/19_Cell2	35	18.0532	-16.9286
1/13/20_Cell2	47	29.1553	-17.8356			d, soma from PCL (um)	difference (um)
1/17/20_Cell1	81	58.0135	-22.9861		mean	67.2823	-11.0469
1/20/20_Cell2	62	38.9811	-23.012		SD	15.639	18.6036
1/28/20_Cell2	62	70.1099	8.12341		SEM	1.98616	2.38195
2/24/20_Cell2	50	45.3413	-4.64958
2/25/20_Cell2	69	28.717	-40.271
2/25/20_Cell5	65	42.9795	-22.0185
2/26/20_Cell4	56	72.371	16.3811
2/26/20_Cell6	53	24.8653	-28.1336
2/28/20_Cell1	55	35.7499	-19.2468
3/3/20_Cell2	51.5	48.7945	-2.69885
3/4/20_Cell2	60	88.4178	28.4246
3/6/20_Cell1	78.5	80.8717	2.39411
3/10/20_Cell2	83	50.4951	-32.5041
3/11/20_Cell3	64.5	29.7052	-34.7818
6/4/20_Cell1	58	46.4834	-11.5115
6/12/20_Cell5	60	42.1157	-17.8842
6/17/20_Cell2	85	33.502	-51.498
6/17/20_Cell3	54	42.3087	-11.6899
6/23/20_Cell1	74.5	93.3701	18.8827
6/23/20_Cell2	65.5	40.5038	-24.9962
6/26/20_Cell4	60	42.25	-17.737
7/31/20_Cell2	75	86.7275	11.7556
7/31/20_Cell3	67.5	41.0412	-26.454
2/2/20_Cell1	83	77.8236	-5.1662
3/2/21_Cell2	64.5	53.3772	-11.1131
3/3/21_Cell1	76	50.9205	-25.0749
3/12/21_Cell2	67.5	83.5227	16.0575
3/15/21_Cell2	66.5	36.5566	-29.9331
3/16/21_Cell1	89.5	79.4624	-10.032
3/29/21_Cell2	94.5	61.694	-32.8031
3/30/21_Cell3	84.5	75.2195	-9.26838
5/3/21_Cell1	76	58	-17.9869
6/9/21_Cell2	84	63.3478	-20.65
6/18/21_Cell3	94.5	110.015	15.5258
6/28/21_Cell1	95	99.6291	4.66813
6/30/21_Cell2	69	46.4017	-22.593
8/18/21_Cell2	110	95.1286	-14.8685
