# Supplementary material for: Afferent convergence to a shared population of interneuron AMPA receptors
Source: Nat Commun. 2023 May 30;14:3113. doi: 10.1038/s41467-023-38854-2 (PMC10229553; doi:10.1038/s41467-023-38854-2)
Supplement: Supplementary file 4 — Source Data [file 41467_2023_38854_MOESM4_ESM.zip › Source Data Figure2.xlsx]

## Sheet: Figure2c
	Cm fast (pF), Ctrl	Cm fast (pF), Axotomy		Paired t test
40714_c1	7.3302	7.22776		P value	0.2036
40814_c1	7.19168	8.30818		P value summary	ns
41814_C2	9.49637	8.75976		Significantly different (P < 0.05)?	No
42114_c2	12.2844	11.6532		One- or two-tailed P value?	Two-tailed
42114_c3	4.73156	4.96983		t, df	t=1.385, df=8
42814_c1	8.28308	6.8089		Number of pairs	9
50314_C1	7.7343	8.13272
50314_C2	9.4	8.55394
50314_c3	10.9754	9.0724
	Cm slow (pF), Ctrl	Cm slow (pF), Axotomy		Paired t test
40714_c1	22.3704	5.18317		P value	<0.0001
40814_c1	22.3665	5.54756		P value summary	****
41814_C2	24.6892	2.85508		Significantly different (P < 0.05)?	Yes
42114_c2	18.4358	2.87165		One- or two-tailed P value?	Two-tailed
42114_c3	22.2819	8.89024		t, df	t=10.52, df=8
42814_c1	16.1785	8.784		Number of pairs	9
50314_C1	19.1191	4.68
50314_C2	15.4938	4.1602
50314_c3	17.201	5.21696

## Sheet: Figure2d
	CF EPSC (pA), Ctrl	CF EPSC (pA), Axotomy		Paired t test
40714_c1	34.2838	32.1671		P value	0.1213
40814_c1	131.927	61.5345		P value summary	ns
41814_C2	52.3632	51.4771		Significantly different (P < 0.05)?	No
42114_c2	43.979	41.4554		One- or two-tailed P value?	Two-tailed
42114_c3				t, df	t=1.763, df=7
42814_c1	66.4817	42.31		Number of pairs	8
50314_C1	38.0703	31.7952
50314_C2	203.316	187.252
50314_c3	164.571	168.886
	CF PPR, Ctrl	CF PPR, Axotomy		Paired t test
40714_c1	-0.421849	-0.410761		P value	0.2655
40814_c1	-0.218883	-0.380372		P value summary	ns
41814_C2	-0.117452	-0.0906397		Significantly different (P < 0.05)?	No
42114_c2	-0.112306	-0.111432		One- or two-tailed P value?	Two-tailed
42114_c3				t, df	t=1.210, df=7
42814_c1	-0.153077	-0.181669		Number of pairs	8
50314_C1	-0.194025	-0.210068
50314_C2	-0.0978929	-0.104371
50314_c3	-0.112429	-0.137834
