# Supplementary material for: Afferent convergence to a shared population of interneuron AMPA receptors
Source: Nat Commun. 2023 May 30;14:3113. doi: 10.1038/s41467-023-38854-2 (PMC10229553; doi:10.1038/s41467-023-38854-2)
Supplement: Supplementary file 4 — Source Data [file 41467_2023_38854_MOESM4_ESM.zip › Source Data Figure3.xlsx]

## Sheet: Figure3c, Left
CF CaT	CaT (dG/R), Ctrl	CaT (dG/R), NASPM		Paired t test
6/4/20_Cell1	0.172606	0.0377891		P value	<0.0001
	0.0903669	0.0422178		P value summary	****
6/12/20_Cell5	0.116517	0.0207518		Significantly different (P < 0.05)?	Yes
6/17/20_Cell2	0.0814632	0.0362501		One- or two-tailed P value?	Two-tailed
	0.0764866	0.0362226		t, df	t=7.285, df=10
6/17/20_Cell3	0.0604028	0.0177708		Number of pairs	11
6/23/20_Cell1	0.120934	0.00242463
6/26/20_Cell3	0.0969166	0.0408335
	0.0933218	0.0275753
7/31/20_Cell2	0.152141	0.0508135
7/31/20_Cell3	0.0609228	0.00262037
Mean	0.102	0.02866
Std. Deviation	0.03577	0.01603
Std. Error of Mean	0.01079	0.004833
PF CaT	CaT (dG/R), Ctrl	CaT (dG/R), NASPM		Paired t test
6/19/20_Cell1	0.102795	0.0261506		P value	<0.0001
6/23/20_Cell4	0.084096	0.00923725		P value summary	****
7/20/21_Cell1	0.0901554	0.0288412		Significantly different (P < 0.05)?	Yes
7/26/21_Cell3	0.123392	0.0555182		One- or two-tailed P value?	Two-tailed
	0.0650974	0.00433135		t, df	t=13.27, df=6
7/27/21_Cell6	0.0980334	0.0132675		Number of pairs	7
7/30/21_Cell2	0.053002	0.00909874
Mean	0.08808	0.02092
Std. Deviation	0.0236	0.01778
Std. Error of Mean	0.008919	0.006721

## Sheet: Figure3c, Right
CF EPSC	EPSC (pA), Ctrl	EPSC (pA), NASPM		Paired t test
6/4/20_Cell1	989.435	388.547		P value	0.0112
6/12/20_Cell5	133.421	39.969		P value summary	*
6/17/20_Cell2	420.602	185.829		Significantly different (P < 0.05)?	Yes
6/17/20_Cell3	322.245	190.187		One- or two-tailed P value?	Two-tailed
6/23/20_Cell1	762.138	183.754		t, df	t=3.413, df=7
6/26/20_Cell3	370.318	189.806		Number of pairs	8
7/31/20_Cell2	181.116	103.009
7/31/20_Cell3	267.446	120.325
Mean	430.8	175.2
Std. Deviation	296.4	101.9
Std. Error of Mean	104.8	36.02
PF EPSC	EPSC (pA), Ctrl	EPSC (pA), NASPM		Paired t test
6/19/20_Cell1	455.3	108.1		P value	0.0001
6/23/20_Cell4	250.231	77.9394		P value summary	***
7/20/21_Cell1	382.855	82.3309		Significantly different (P < 0.05)?	Yes
7/26/21_Cell3	276.048	47.76		One- or two-tailed P value?	Two-tailed
7/27/21_Cell6	298.6	46.8235		t, df	t=10.39, df=5
7/30/21_Cell2	281.639	41.0053		Number of pairs	6
Mean	324.1	67.33
Std. Deviation	78.59	26.44
Std. Error of Mean	32.09	10.8

## Sheet: Figure3d
CF (NASPM inhibition)	EPSC	CaT
6/4/20_Cell1	0.392696	0.218933
		0.467182
6/12/20_Cell5	0.299571	0.178101
6/17/20_Cell2	0.441817	0.444987
		0.473581
6/17/20_Cell3	0.590194	0.294205		ANOVA summary
6/23/20_Cell1	0.241103	0.0200492		F	4.779
6/26/20_Cell3	0.512549	0.421326		P value	0.0082
		0.295486		P value summary	**
7/31/20_Cell2	0.568746	0.33399		Significant diff. among means (P < 0.05)?	Yes
7/31/20_Cell3	0.449904	0.0430113		R squared	0.3387
Mean	0.4371	0.2901		ANOVA table	SS	DF	MS	F (DFn, DFd)	P value
Std. Deviation	0.123	0.1612		Treatment (between columns)	0.2531	3	0.08435	F (3, 28) = 4.779	P=0.0082
Std. Error of Mean	0.0435	0.0486		Residual (within columns)	0.4942	28	0.01765
				Total	0.7472	31
PF (NASPM Inhibition)	EPSC	CaT		Tukey's multiple comparisons test	Mean Diff.	95.00% CI of diff.	Below threshold?	Summary	Adjusted P Value
6/19/20_Cell1	0.237426	0.254396		CF EPSC vs. CF CaT	0.147	-0.02155 to 0.3155	No	ns	0.1041	A-B
6/23/20_Cell4	0.31147	0.109842		CF EPSC vs. PF EPSC	0.2305	0.03462 to 0.4264	Yes	*	0.0164	A-C
7/20/21_Cell1	0.215045	0.319905		CF EPSC vs. PF CaT	0.2217	0.03397 to 0.4094	Yes	*	0.0159	A-D
7/26/21_Cell3	0.173013	0.449934		CF CaT vs. PF EPSC	0.08352	-0.1006 to 0.2676	No	ns	0.6082	B-C
		0.0665365		CF CaT vs. PF CaT	0.0747	-0.1007 to 0.2501	No	ns	0.6545	B-D
7/27/21_Cell6	0.15681	0.135337		PF EPSC vs. PF CaT	-0.008814	-0.2106 to 0.1930	No	ns	0.9994	C-D
7/30/21_Cell2	0.145595	0.171668
				Test details	Mean 1	Mean 2	Mean Diff.	SE of diff.	n1	n2	q	DF
Mean	0.2066	0.2154		CF EPSC vs. CF CaT	0.4371	0.2901	0.147	0.06173	8	11	3.368	28
Std. Deviation	0.06221	0.1348		CF EPSC vs. PF EPSC	0.4371	0.2066	0.2305	0.07175	8	6	4.544	28
Std. Error of Mean	0.0254	0.05096		CF EPSC vs. PF CaT	0.4371	0.2154	0.2217	0.06876	8	7	4.56	28
				CF CaT vs. PF EPSC	0.2901	0.2066	0.08352	0.06742	11	6	1.752	28
				CF CaT vs. PF CaT	0.2901	0.2154	0.0747	0.06423	11	7	1.645	28
				PF EPSC vs. PF CaT	0.2066	0.2154	-0.008814	0.07391	6	7	0.1687	28
