# Supplementary material for: Afferent convergence to a shared population of interneuron AMPA receptors
Source: Nat Commun. 2023 May 30;14:3113. doi: 10.1038/s41467-023-38854-2 (PMC10229553; doi:10.1038/s41467-023-38854-2)
Supplement: Supplementary file 4 — Source Data [file 41467_2023_38854_MOESM4_ESM.zip › Source Data Figure4.xlsx]

## Sheet: Figure4c
Relative V	EPSC (pA)	CF1 (dG/R)	CF2 (dG/R)
0	0.347673	-0.00224118	-0.000412001
2	279.827	0.061263	0.057445
3	276.666	0.0575527	0.0670768
4	259.831	0.0738888	0.0437428
5	274.134	0.0695135	0.0490568

## Sheet: Figure4d
Distant Sites							Neighbor Sites
distance (um)	dG/R		Gaussian Fits	CaT1	CaT2		distance (um)	dG/R		Gaussian Fits	CaT1	CaT2
0	-0.000560667		Amplitude (dG/R)	0.0696722	0.0725446		0	-0.00610074		Amplitude (dG/R)	0.0249409	0.0314623
0.0349	-0.000140196		Position (um)	3.30223	8.42344		0.0308	-0.00553457		Position (um)	7.26314	9.88372
0.0698	0.0022471		sigma (um)	0.799278	0.964958		0.0616	-0.00568781		sigma (uM)	0.58695	0.59258
0.1047	0.00190544						0.0924	-0.00624849
0.1396	0.00135414						0.1232	-0.00526829
0.1745	0.00180199						0.154	-0.00586436
0.2094	0.00110829						0.1848	-0.00472645
0.2443	0.00283401						0.2156	-0.00303607
0.2792	0.00825641						0.2464	-0.00112614
0.3141	0.00977213						0.2772	-0.00150506
0.349	0.0101932						0.308	-0.00113298
0.3839	0.0104254						0.3388	-0.00184108
0.4188	0.00887235						0.3696	-0.00254851
0.4537	0.00840366						0.4004	-0.0031559
0.4886	0.00765402						0.4312	-0.00392352
0.5235	0.00791302						0.462	-0.00459189
0.5584	0.0110616						0.4928	-0.00534817
0.5933	0.0138719						0.5236	-0.0061169
0.6282	0.0104891						0.5544	-0.00522004
0.6631	0.00775096						0.5852	-0.00638672
0.698	0.00922385						0.616	-0.0068012
0.7329	0.0103001						0.6468	-0.00776048
0.7678	0.0109073						0.6776	-0.00715034
0.8027	0.0119114						0.7084	-0.00694722
0.8376	0.012035						0.7392	-0.00376435
0.8725	0.0119097						0.77	-0.00271816
0.9074	0.0126469						0.8008	-0.00222681
0.9423	0.00588989						0.8316	-0.000812378
0.9772	0.00614013						0.8624	-0.000455661
1.0121	0.00573996						0.8932	0.000129674
1.047	0.00365724						0.924	0.000454515
1.0819	0.00243984						0.9548	0.000677316
1.1168	0.00195938						0.9856	0.00125028
1.1517	0.00218591						1.0164	0.000205569
1.1866	0.0029081						1.0472	0.000169327
1.2215	0.00122783						1.078	0.000156708
1.2564	-0.00426147						1.1088	-0.000906453
1.2913	-0.00530029						1.1396	0.000486684
1.3262	-0.00399355						1.1704	-0.00140368
1.3611	-0.00138164						1.2012	-0.00328227
1.396	-0.000394645						1.232	-0.00452656
1.4309	0.00123442						1.2628	-0.0038604
1.4658	0.00158204						1.2936	-0.00451477
1.5007	0.000274689						1.3244	-0.00282441
1.5356	-0.00238764						1.3552	-0.00106801
1.5705	-0.00207315						1.386	-0.000274692
1.6054	0.0048306						1.4168	0.00159419
1.6403	0.00686078						1.4476	0.00194703
1.6752	0.00680235						1.4784	0.00217447
1.7101	0.00524888						1.5092	0.00263023
1.745	0.00529468						1.54	0.00142553
1.7799	0.00857725						1.5708	0.00107688
1.8148	0.00948381						1.6016	0.00173219
1.8497	0.0133628						1.6324	0.0029121
1.8846	0.0169824						1.6632	0.00192039
1.9195	0.0172959						1.694	0.00147683
1.9544	0.0187178						1.7248	-0.00190757
1.9893	0.0195476						1.7556	-0.0033247
2.0242	0.0206154						1.7864	-0.00272974
2.0591	0.0258207						1.8172	-0.00390851
2.094	0.0282492						1.848	-0.00430225
2.1289	0.0270738						1.8788	-0.00470194
2.1638	0.0295617						1.9096	-0.00431911
2.1987	0.029516						1.9404	-0.00187077
2.2336	0.0333015						1.9712	-0.00164834
2.2685	0.0361797						2.002	-0.00164699
2.3034	0.0356514						2.0328	0.000499038
2.3383	0.0332804						2.0636	0.000993186
2.3732	0.0331242						2.0944	0.000416212
2.4081	0.0340222						2.1252	-0.000752241
2.443	0.0368959						2.156	-0.000490385
2.4779	0.0382094						2.1868	0.000154165
2.5128	0.0418751						2.2176	-0.000651942
2.5477	0.0425623						2.2484	0.000440708
2.5826	0.0378323						2.2792	0.00151539
2.6175	0.0445511						2.31	0.00138928
2.6524	0.0515072						2.3408	0.000351656
2.6873	0.0545676						2.3716	-0.00018865
2.7222	0.0554565						2.4024	-0.00165605
2.7571	0.0555736						2.4332	-0.0016406
2.792	0.0568288						2.464	-0.00146384
2.8269	0.0580318						2.4948	-0.00156471
2.8618	0.059953						2.5256	-0.00128556
2.8967	0.0616632						2.5564	-7.15705e-05
2.9316	0.0646554						2.5872	-0.000261896
2.9665	0.066039						2.618	-0.000995911
3.0014	0.0666578						2.6488	-0.000460066
3.0363	0.066695						2.6796	-0.00031588
3.0712	0.0668331						2.7104	-0.000306367
3.1061	0.0676403						2.7412	5.84094e-06
3.141	0.0657566						2.772	-0.000867095
3.1759	0.0656274						2.8028	-0.00113412
3.2108	0.0616714						2.8336	-0.00117937
3.2457	0.0603317						2.8644	-0.00131755
3.2806	0.0604133						2.8952	-0.00213532
3.3155	0.0624947						2.926	-0.00505515
3.3504	0.0623999						2.9568	-0.00434842
3.3853	0.0619199						2.9876	-0.00344842
3.4202	0.0626857						3.0184	-0.00584463
3.4551	0.0681052						3.0492	-0.00625088
3.49	0.0681636						3.08	-0.00618517
3.5249	0.0696929						3.1108	-0.00635564
3.5598	0.069968						3.1416	-0.00612952
3.5947	0.0640485						3.1724	-0.00625567
3.6296	0.0597693						3.2032	-0.00516192
3.6645	0.0571962						3.234	-0.00601137
3.6994	0.0585255						3.2648	-0.00717095
3.7343	0.0602018						3.2956	-0.0074563
3.7692	0.0612852						3.3264	-0.00610184
3.8041	0.0607551						3.3572	-0.00507618
3.839	0.0563934						3.388	-0.0050293
3.8739	0.0543045						3.4188	-0.00446203
3.9088	0.0519185						3.4496	-0.00451498
3.9437	0.0496565						3.4804	-0.00420662
3.9786	0.0473854						3.5112	-0.00341778
4.0135	0.0468716						3.542	-0.004036
4.0484	0.046931						3.5728	-0.00330336
4.0833	0.0472839						3.6036	-0.00175346
4.1182	0.0462645						3.6344	-0.00168704
4.1531	0.0501342						3.6652	-0.000192563
4.188	0.0489829						3.696	-8.6732e-05
4.2229	0.0453856						3.7268	0.00046852
4.2578	0.0437136						3.7576	0.000487054
4.2927	0.0408563						3.7884	0.000474548
4.3276	0.0403745						3.8192	0.00243195
4.3625	0.0395538						3.85	0.00260317
4.3974	0.0348111						3.8808	0.00247514
4.4323	0.0289257						3.9116	0.00376884
4.4672	0.0268273						3.9424	0.00294703
4.5021	0.0210418						3.9732	0.0033535
4.537	0.0171684						4.004	0.00314786
4.5719	0.0174735						4.0348	0.00305218
4.6068	0.0145347						4.0656	0.00306342
4.6417	0.0156859						4.0964	0.00307607
4.6766	0.014591						4.1272	0.00537232
4.7115	0.0104224						4.158	0.00463781
4.7464	0.0120913						4.1888	0.00428386
4.7813	0.00842618						4.2196	0.00439662
4.8162	0.00870775						4.2504	0.00461775
4.8511	0.00882479						4.2812	0.0047832
4.886	0.00918444						4.312	0.00318072
4.9209	0.00883865						4.3428	0.00230552
4.9558	0.0101401						4.3736	0.00248207
4.9907	0.0065149						4.4044	0.00200396
5.0256	0.0048882						4.4352	0.00209118
5.0605	0.00404185						4.466	0.00298079
5.0954	0.00306215						4.4968	0.00330436
5.1303	-0.00226676						4.5276	0.00336638
5.1652	-0.000588705						4.5584	0.00240708
5.2001	0.00233131						4.5892	0.000929259
5.235	0.00719749						4.62	0.000572881
5.2699	0.00811731						4.6508	-0.000719543
5.3048	0.00965876						4.6816	-0.000711124
5.3397	0.00790931						4.7124	-0.000729669
5.3746	0.00754791						4.7432	-0.0010419
5.4095	0.00568516						4.774	-0.000208962
5.4444	0.00461071						4.8048	-0.00212277
5.4793	0.00725037						4.8356	0.00129891
5.5142	0.00890876						4.8664	0.00144588
5.5491	0.00771459						4.8972	0.000289736
5.584	0.00903942						4.928	-0.000456975
5.6189	0.00761101						4.9588	-0.00188369
5.6538	0.00648377						4.9896	-0.00169626
5.6887	0.00711641						5.0204	-0.000649092
5.7236	0.00418696						5.0512	-0.000656077
5.7585	0.00517613						5.082	0.000291627
5.7934	0.00446431						5.1128	-0.0023288
5.8283	0.00428306						5.1436	-0.00145637
5.8632	0.00167876						5.1744	-0.00240251
5.8981	0.000990363						5.2052	-0.00331026
5.933	-0.000619096						5.236	-0.0035966
5.9679	0.0011541						5.2668	-0.00463437
6.0028	0.00110276						5.2976	-0.00431324
6.0377	0.00219196						5.3284	-0.00297328
6.0726	0.0026587						5.3592	-0.00324989
6.1075	0.00711496						5.39	-0.00345103
6.1424	0.00670312						5.4208	-0.00359025
6.1773	0.00651918						5.4516	-0.00449006
6.2122	0.000847079						5.4824	-0.00431125
6.2471	0.000486076						5.5132	-0.00408727
6.282	0.00558369						5.544	-0.00422389
6.3169	0.00549144						5.5748	-0.00362343
6.3518	0.00613265						5.6056	-0.00153863
6.3867	0.00833843						5.6364	-0.00114347
6.4216	0.00993566						5.6672	-0.00128674
6.4565	0.0123435						5.698	-0.00144253
6.4914	0.0114324						5.7288	-0.000622778
6.5263	0.0115049						5.7596	-0.000741182
6.5612	0.0130653						5.7904	-0.000376772
6.5961	0.014242						5.8212	-0.00367818
6.631	0.0155666						5.852	-0.00271006
6.6659	0.0135956						5.8828	-0.0015102
6.7008	0.0127361						5.9136	-0.00125491
6.7357	0.0118122						5.9444	-0.000908052
6.7706	0.0133391						5.9752	-0.000890396
6.8055	0.0128247						6.006	-0.00109209
6.8404	0.0155584						6.0368	-0.000209843
6.8753	0.0184696						6.0676	-0.000484321
6.9102	0.0228861						6.0984	0.000104715
6.9451	0.0236199						6.1292	0.000227535
6.98	0.0237002						6.16	0.00224519
7.0149	0.0225501						6.1908	0.00477322
7.0498	0.026311						6.2216	0.00577317
7.0847	0.0257538						6.2524	0.00743532
7.1196	0.0280617						6.2832	0.00873454
7.1545	0.0296642						6.314	0.00883697
7.1894	0.0301894						6.3448	0.00971453
7.2243	0.0319242						6.3756	0.0114263
7.2592	0.0287328						6.4064	0.0120402
7.2941	0.0307556						6.4372	0.0119058
7.329	0.0309156						6.468	0.0119826
7.3639	0.0324354						6.4988	0.0133816
7.3988	0.032747						6.5296	0.01449
7.4337	0.0330232						6.5604	0.0139417
7.4686	0.0367814						6.5912	0.0132117
7.5035	0.0406718						6.622	0.0128092
7.5384	0.0403051						6.6528	0.0134243
7.5733	0.0438789						6.6836	0.0127624
7.6082	0.0491592						6.7144	0.0144071
7.6431	0.0542455						6.7452	0.0170566
7.678	0.0644442						6.776	0.0187418
7.7129	0.0673669						6.8068	0.0184354
7.7478	0.0664863						6.8376	0.0198545
7.7827	0.0686613						6.8684	0.0192264
7.8176	0.0699028						6.8992	0.0201042
7.8525	0.0684112						6.93	0.0214279
7.8874	0.06737						6.9608	0.0221714
7.9223	0.0692456						6.9916	0.0231683
7.9572	0.0719669						7.0224	0.022929
7.9921	0.0747259						7.0532	0.023147
8.027	0.0726075						7.084	0.023962
8.0619	0.0744144						7.1148	0.0236735
8.0968	0.0756679						7.1456	0.0222086
8.1317	0.0746733						7.1764	0.0204883
8.1666	0.0775108						7.2072	0.0212296
8.2015	0.0750133						7.238	0.0208474
8.2364	0.0728394						7.2688	0.0216635
8.2713	0.0744493						7.2996	0.0231189
8.3062	0.0749209						7.3304	0.0225776
8.3411	0.07533						7.3612	0.0213648
8.376	0.0796258						7.392	0.0226633
8.4109	0.0817673						7.4228	0.0238641
8.4458	0.0786246						7.4536	0.0232119
8.4807	0.0791801						7.4844	0.02223
8.5156	0.0800142						7.5152	0.0225009
8.5505	0.0768657						7.546	0.0237997
8.5854	0.0715299						7.5768	0.023597
8.6203	0.0667047						7.6076	0.0243015
8.6552	0.0607098						7.6384	0.0241178
8.6901	0.0580786						7.6692	0.0244281
8.725	0.0571303						7.7	0.0229551
8.7599	0.0589437						7.7308	0.020797
8.7948	0.0596744						7.7616	0.019166
8.8297	0.0584134						7.7924	0.0190155
8.8646	0.0544806						7.8232	0.0166088
8.8995	0.0553057						7.854	0.0165088
8.9344	0.054385						7.8848	0.0155788
8.9693	0.0509481						7.9156	0.013823
9.0042	0.0509902						7.9464	0.0146238
9.0391	0.0505457						7.9772	0.0129505
9.074	0.0456992						8.008	0.0124786
9.1089	0.0464111						8.0388	0.011369
9.1438	0.0453807						8.0696	0.00991694
9.1787	0.0458688						8.1004	0.00935689
9.2136	0.0455998						8.1312	0.00863546
9.2485	0.0465507						8.162	0.00955383
9.2834	0.0454774						8.1928	0.00823462
9.3183	0.0428061						8.2236	0.00691073
9.3532	0.0349929						8.2544	0.00539818
9.3881	0.0280059						8.2852	0.00347639
9.423	0.0375344						8.316	0.00397133
9.4579	0.0337679						8.3468	0.00445689
9.4928	0.0305184						8.3776	0.00267942
9.5277	0.0295727						8.4084	0.00288731
9.5626	0.0277121						8.4392	0.00272154
9.5975	0.0303218						8.47	0.0019313
9.6324	0.0295482						8.5008	0.00158014
9.6673	0.033751						8.5316	3.5172e-05
9.7022	0.0337838						8.5624	-0.000337631
9.7371	0.0296344						8.5932	0.00114427
9.772	0.0299579						8.624	0.00137086
9.8069	0.0335787						8.6548	0.00119621
9.8418	0.0364443						8.6856	0.00124993
9.8767	0.0329806						8.7164	0.000720414
9.9116	0.0309958						8.7472	0.000840676
9.9465	0.0304349						8.778	0.00209188
9.9814	0.0296681						8.8088	0.00271275
10.0163	0.0243537						8.8396	0.0037194
10.0512	0.0264889						8.8704	0.00546155
10.0861	0.0232511						8.9012	0.00829144
10.121	0.0205883						8.932	0.00987502
10.1559	0.0194425						8.9628	0.00997383
10.1908	0.01807						8.9936	0.0108308
10.2257	0.0127223						9.0244	0.012388
10.2606	0.0124705						9.0552	0.0135481
10.2955	0.0110499						9.086	0.015207
10.3304	0.0131122						9.1168	0.018072
10.3653	0.0181742						9.1476	0.0165862
10.4002	0.00957393						9.1784	0.017993
10.4351	0.00860767						9.2092	0.0192404
10.47	0.0109901						9.24	0.0188439
10.5049	0.0123185						9.2708	0.0197054
10.5398	0.0145435						9.3016	0.0204336
10.5747	0.0123643						9.3324	0.019726
10.6096	0.0144156						9.3632	0.0209922
10.6445	0.0171149						9.394	0.0204684
10.6794	0.0185733						9.4248	0.0207241
10.7143	0.0195599						9.4556	0.0254729
10.7492	0.0159466						9.4864	0.0251479
10.7841	0.0200042						9.5172	0.0262796
10.819	0.0236168						9.548	0.0283643
10.8539	0.0253346						9.5788	0.0273165
10.8888	0.0250713						9.6096	0.0277761
10.9237	0.0280273						9.6404	0.0298993
							9.6712	0.0306065
							9.702	0.0314228
							9.7328	0.0312039
							9.7636	0.0306142
							9.7944	0.0308503
							9.8252	0.0313111
							9.856	0.0307954
							9.8868	0.0289592
							9.9176	0.0262999
							9.9484	0.0293687
							9.9792	0.0289464
							10.01	0.0283768
							10.0408	0.0296479
							10.0716	0.0293311
							10.1024	0.0281387
							10.1332	0.0289536
							10.164	0.0276158
							10.1948	0.0272608
							10.2256	0.0266933
							10.2564	0.0249192
							10.2872	0.0239026
							10.318	0.0261028
							10.3488	0.0256903
							10.3796	0.0248454
							10.4104	0.0243828
							10.4412	0.019454
							10.472	0.0217879
							10.5028	0.0214884
							10.5336	0.0186237
							10.5644	0.0183931
							10.5952	0.0183972
							10.626	0.0167373
							10.6568	0.01509
							10.6876	0.0129914
							10.7184	0.0122742
							10.7492	0.0117015
							10.78	0.0105756
							10.8108	0.00925341
							10.8416	0.0073966
							10.8724	0.00824736
							10.9032	0.00867446
							10.934	0.00513193
							10.9648	0.00406746
							10.9956	0.00463738
							11.0264	0.00256915
							11.0572	0.000374733
							11.088	-0.00117617
							11.1188	-0.00267009
							11.1496	-0.0019722
							11.1804	-0.00227975
							11.2112	-0.00269665
							11.242	-0.000656471
							11.2728	0.000477772
							11.3036	-0.00147033
							11.3344	0.00094618
							11.3652	0.000296522
							11.396	-0.000126354
							11.4268	0.000427345
							11.4576	-0.00244134
							11.4884	-0.00313408
							11.5192	-0.00113108
							11.55	-0.00164133
							11.5808	5.60431e-05
							11.6116	-0.000664877
							11.6424	-0.00111144
							11.6732	-0.00035915
							11.704	-0.000103212
							11.7348	0.00261281
							11.7656	0.00293456
							11.7964	0.00230416
							11.8272	0.00258404
							11.858	0.000637788
							11.8888	0.00070443
							11.9196	0.00123795
							11.9504	0.00242494
							11.9812	0.00175208
							12.012	0.00122384
							12.0428	0.00351512
							12.0736	0.00340184
							12.1044	0.00407593
							12.1352	0.00285989
							12.166	0.00222673
							12.1968	0.00254661
							12.2276	0.00241022
							12.2584	0.00200875
							12.2892	0.00398219
							12.32	0.00275022
							12.3508	0.00390759
							12.3816	0.00405277
							12.4124	0.00463181
							12.4432	0.00519684
							12.474	0.00537863
							12.5048	0.00397318
							12.5356	0.00371982
							12.5664	0.00150407
							12.5972	0.00376784
							12.628	0.00450899
							12.6588	0.00492078
							12.6896	0.0056026
							12.7204	0.00352228
							12.7512	0.00416557
							12.782	0.00416326
							12.8128	0.00471943
							12.8436	0.00593385
							12.8744	0.00520747
							12.9052	0.00488805
							12.936	0.00423154
							12.9668	0.0035035

## Sheet: Figure4h
Parallel Fiber
distance (um)	dG/R		Gaussian Fits	CaT1	CaT2	CaT3
0	0.00194298		Amplitude (dG/R)	0.0875953	0.0363796	0.0398347
0.0308	0.00134631		Position (um)	1.78771	6.28936	9.13107
0.0616	0.000612221		sigma (uM)	0.553975	1.37814	0.584693
0.0924	-3.63697e-05
0.1232	0.00219174
0.154	0.00149477
0.1848	0.000844186
0.2156	0.00153681
0.2464	0.00197736
0.2772	0.00134867
0.308	0.000901527
0.3388	0.000308598
0.3696	0.00111477
0.4004	0.00143414
0.4312	0.00252554
0.462	0.00538655
0.4928	0.00727606
0.5236	0.00670945
0.5544	0.00467432
0.5852	0.00467233
0.616	0.00531439
0.6468	0.00475583
0.6776	0.0077383
0.7084	0.00914855
0.7392	0.0125853
0.77	0.0143323
0.8008	0.0187226
0.8316	0.0206341
0.8624	0.024915
0.8932	0.0236057
0.924	0.0261636
0.9548	0.0241855
0.9856	0.0283569
1.0164	0.0332538
1.0472	0.0357529
1.078	0.0372914
1.1088	0.0394369
1.1396	0.0439336
1.1704	0.04608
1.2012	0.0492076
1.232	0.0517961
1.2628	0.0554714
1.2936	0.0610416
1.3244	0.0655226
1.3552	0.0691304
1.386	0.070634
1.4168	0.0737365
1.4476	0.0737952
1.4784	0.0743441
1.5092	0.0767027
1.54	0.0802608
1.5708	0.0847032
1.6016	0.0868384
1.6324	0.0904544
1.6632	0.0903479
1.694	0.0922368
1.7248	0.0901566
1.7556	0.0912251
1.7864	0.091145
1.8172	0.0917519
1.848	0.0881088
1.8788	0.0866363
1.9096	0.0864352
1.9404	0.0839386
1.9712	0.0796859
2.002	0.0768962
2.0328	0.0748536
2.0636	0.0755405
2.0944	0.0724686
2.1252	0.0698573
2.156	0.0680837
2.1868	0.0651338
2.2176	0.0614671
2.2484	0.0611352
2.2792	0.0569022
2.31	0.054059
2.3408	0.0494678
2.3716	0.0478128
2.4024	0.0441045
2.4332	0.0419383
2.464	0.0403678
2.4948	0.0396917
2.5256	0.0361973
2.5564	0.0343776
2.5872	0.0348086
2.618	0.0333979
2.6488	0.0320182
2.6796	0.0298185
2.7104	0.0282353
2.7412	0.0252727
2.772	0.0216293
2.8028	0.0193572
2.8336	0.0212231
2.8644	0.0223775
2.8952	0.0200017
2.926	0.0205542
2.9568	0.0213108
2.9876	0.0205224
3.0184	0.0207254
3.0492	0.0247517
3.08	0.0242875
3.1108	0.0237272
3.1416	0.0237459
3.1724	0.0243221
3.2032	0.02445
3.234	0.021906
3.2648	0.0204498
3.2956	0.0185624
3.3264	0.0191254
3.3572	0.0197249
3.388	0.0200774
3.4188	0.0188604
3.4496	0.0189942
3.4804	0.0177318
3.5112	0.0181073
3.542	0.0166002
3.5728	0.0144891
3.6036	0.0126894
3.6344	0.0122333
3.6652	0.0144123
3.696	0.0163195
3.7268	0.0187009
3.7576	0.0180145
3.7884	0.0177542
3.8192	0.0154146
3.85	0.0153173
3.8808	0.0155767
3.9116	0.0142498
3.9424	0.0128772
3.9732	0.0134906
4.004	0.014618
4.0348	0.00819489
4.0656	0.00689662
4.0964	0.00565094
4.1272	0.00906062
4.158	0.00922392
4.1888	0.0105674
4.2196	0.0132783
4.2504	0.0142654
4.2812	0.0144411
4.312	0.0154478
4.3428	0.016123
4.3736	0.0144363
4.4044	0.0154405
4.4352	0.0151527
4.466	0.015399
4.4968	0.0169324
4.5276	0.0167162
4.5584	0.0166154
4.5892	0.0169975
4.62	0.0168364
4.6508	0.0137677
4.6816	0.0120682
4.7124	0.0105197
4.7432	0.0105234
4.774	0.0106541
4.8048	0.0114141
4.8356	0.0096601
4.8664	0.0122543
4.8972	0.013
4.928	0.013673
4.9588	0.0133491
4.9896	0.0127162
5.0204	0.0126327
5.0512	0.0122844
5.082	0.0134819
5.1128	0.011529
5.1436	0.0140979
5.1744	0.0141277
5.2052	0.0140325
5.236	0.014981
5.2668	0.0181886
5.2976	0.017368
5.3284	0.0168965
5.3592	0.0189135
5.39	0.0197841
5.4208	0.019406
5.4516	0.0215387
5.4824	0.021405
5.5132	0.0254489
5.544	0.0262128
5.5748	0.0258119
5.6056	0.0254159
5.6364	0.0271043
5.6672	0.029224
5.698	0.0319714
5.7288	0.0336571
5.7596	0.0343103
5.7904	0.0340342
5.8212	0.0369742
5.852	0.0350309
5.8828	0.0354955
5.9136	0.0351807
5.9444	0.0336236
5.9752	0.0332495
6.006	0.0363325
6.0368	0.0390991
6.0676	0.0399984
6.0984	0.0402335
6.1292	0.0371241
6.16	0.036847
6.1908	0.0353392
6.2216	0.0363403
6.2524	0.0350131
6.2832	0.0345891
6.314	0.0369866
6.3448	0.0387945
6.3756	0.0385492
6.4064	0.0396198
6.4372	0.0388742
6.468	0.0393667
6.4988	0.0359635
6.5296	0.0375624
6.5604	0.037524
6.5912	0.0410629
6.622	0.0431149
6.6528	0.0448344
6.6836	0.0418444
6.7144	0.0403248
6.7452	0.0407181
6.776	0.0416506
6.8068	0.0400823
6.8376	0.0404812
6.8684	0.0389724
6.8992	0.0383654
6.93	0.0394583
6.9608	0.0403599
6.9916	0.0397789
7.0224	0.0380228
7.0532	0.036715
7.084	0.0354834
7.1148	0.0344089
7.1456	0.0334461
7.1764	0.0322536
7.2072	0.0292618
7.238	0.0273492
7.2688	0.0285102
7.2996	0.0249411
7.3304	0.0213485
7.3612	0.0204789
7.392	0.0194607
7.4228	0.0174132
7.4536	0.0154543
7.4844	0.0139894
7.5152	0.010957
7.546	0.0120357
7.5768	0.00770095
7.6076	0.00764949
7.6384	0.00637458
7.6692	0.0105035
7.7	0.0124518
7.7308	0.0142321
7.7616	0.0134715
7.7924	0.0138771
7.8232	0.0139308
7.854	0.0179282
7.8848	0.0187543
7.9156	0.0192809
7.9464	0.0179607
7.9772	0.0163527
8.008	0.0172149
8.0388	0.0184654
8.0696	0.0188653
8.1004	0.0208806
8.1312	0.0221608
8.162	0.0245001
8.1928	0.0266306
8.2236	0.0288613
8.2544	0.0311998
8.2852	0.0319551
8.316	0.0369135
8.3468	0.0395251
8.3776	0.0387043
8.4084	0.0385506
8.4392	0.0385973
8.47	0.0403517
8.5008	0.0417596
8.5316	0.0413438
8.5624	0.0440849
8.5932	0.0407106
8.624	0.0405471
8.6548	0.0364725
8.6856	0.0366359
8.7164	0.0335326
8.7472	0.0340338
8.778	0.0366353
8.8088	0.037913
8.8396	0.0358432
8.8704	0.0419205
8.9012	0.0477991
8.932	0.0475786
8.9628	0.0470232
8.9936	0.0461624
9.0244	0.0442544
9.0552	0.0449964
9.086	0.0444735
9.1168	0.0450739
9.1476	0.0437876
9.1784	0.041678
9.2092	0.0398666
9.24	0.0374527
9.2708	0.0362464
9.3016	0.0344585
9.3324	0.0318546
9.3632	0.034674
9.394	0.035277
9.4248	0.0348549
9.4556	0.0345844
9.4864	0.0340461
9.5172	0.0362295
9.548	0.0337454
9.5788	0.0333859
9.6096	0.0311992
9.6404	0.0309147
9.6712	0.0304576
9.702	0.0298437
9.7328	0.0291597
9.7636	0.0257809
9.7944	0.0232445
9.8252	0.0212941
9.856	0.0143873
9.8868	0.00846335
9.9176	0.00824226
9.9484	0.0109389
9.9792	0.010418
10.01	0.0098823
10.0408	0.0128968
10.0716	0.0125251
10.1024	0.0110253
10.1332	0.00892506
10.164	0.00906563
10.1948	0.00873599

## Sheet: Figure4g
Relative V	EPSC (pA)	PF1 (dG/R)	PF2 (dG/R)
0	86.5643	0.00250103	-0.00288662
5	303.549	0.11578	0.00318176
14	428.556	0.139444	0.104932

## Sheet: Figure4i
CF	Peak to Peak (um)	site #		PF	Peak to Peak (um)	site #		Mann Whitney test
6/4/20_Cell1	2.23198	2		3/14/19_Cell3	3.63914	2		P value	0.4146
6/17/20_Cell2	2.17397	2		4/26/19_Cell2	1.6596	6		Exact or approximate P value?	Exact
6/23/20_Cell2	4.49464	3			2.85286			P value summary	ns
	2.7199				1.64438			Significantly different (P < 0.05)?	No
6/26/20_Cell4	2.42665	2		5/22/19_Cell2	4.50165	3		One- or two-tailed P value?	Two-tailed
7/31/19_Cell2	2.62058	2			2.84171			Sum of ranks in column A,B	858 , 520
8/30/19_Cell2	2.09612	5		6/23/20_Cell4	3.04415	2		Mann-Whitney U	263
	2.64873			9/12/19_Cell2	3.44905	2
	10.5922			9/13/19_Cell2	3.32321	3
9/2/19_Cell5	1.48007	2			3.26701
10/22/19_Cell1	2.68152	3		10/15/19_Cell2	3.86627	2
	5.30909			8/11/20_Cell1	4.88627	3
10/22/19_Cell2	1.77565	3			2.17601
	1.80238			11/6/20_Cell2	4.30004	2
11/12/19_Cell2	2.08637	5		3/2/21_Cell1	2.17803	2
	1.56965			3/15/21_Cell2	5.08045	3
	5.75318				2.52607
8/14/20_Cell1	7.46259	2		3/30/21_Cell3	1.26534	2
11/6/20_Cell1	1.52435	2
11/6/20_Cell2	2.13673	2		Mean	3.139	32
11/11/20_Cell1	3.13482	3		Std. Deviation	1.119
	1.35567			Std. Error of Mean	0.2638
11/12/20_Cell2	2.08637	4
	5.91612
	5.75318
11/19/20_Cell4	4.66619	2
11/20/20_Cell4	2.32151	2
12/9/20_Cell4	2.20348	2
3/2/21_Cell1	5.25492	3
	1.93662
3/12/21_Cell2	3.18166	2
3/15/21_Cell2	3.47499	3
	1.71551
6/18/21_Cell3	1.62676	2
Mean	3.242	58
Std. Deviation	2.046
Std. Error of Mean	0.3509
