# Supplementary material for: Afferent convergence to a shared population of interneuron AMPA receptors
Source: Nat Commun. 2023 May 30;14:3113. doi: 10.1038/s41467-023-38854-2 (PMC10229553; doi:10.1038/s41467-023-38854-2)
Supplement: Supplementary file 4 — Source Data [file 41467_2023_38854_MOESM4_ESM.zip › Source Data Figure5.xlsx]

## Sheet: Figure5b
CF fluorescence profiles													PF fluorescence profiles
distance (um)	-3 ms	-2 ms	- 1ms	1 ms	2 ms	25 ms		Gaussian Fits	2 ms	25 ms			distance (um)	-3 ms	-2 ms	- 1ms	1 ms	2 ms	25 ms		Gaussian Fits	2 ms	25 ms
0	0.002437	-0.00935	0.005621	-0.00631	0.001574	0.011322		Amplitude (dG/R)	0.03763	0.08345			0	0.003528	-0.00259	-0.0052	-0.00794	0.002414	0.001497		Amplitude (dG/R)	0.08823	0.08346
0.0308	0.002324	-0.00812	0.004684	-0.00731	0.001002	0.010844		Position (um)	2.927	7.748			0.0308	0.002926	-0.00235	-0.00387	-0.00741	0.00262	0.001419		Position (um)	7.502	7.748
0.0616	0.001808	-0.00854	0.004201	-0.00672	6.58e-05	0.011391		sigma (um)	0.7921	1.253			0.0616	0.002466	-0.00334	-0.00432	-0.00789	0.001583	0.004226		sigma (um)	0.7272	1.253
0.0924	0.001488	-0.00796	0.005672	-0.00415	-0.00024	0.012562							0.0924	0.002804	-0.00413	-0.00533	-0.00861	0.003239	0.003509
0.1232	0.001113	-0.00804	0.005622	-0.00332	-0.00083	0.012509							0.1232	0.002131	-0.00506	-0.00603	-0.00975	0.003247	0.002593
0.154	0.00061	-0.00802	0.004657	-0.00395	0.000164	0.012264							0.154	0.003694	-0.00537	-0.00557	-0.00788	0.004327	0.002466
0.1848	-0.0005	-0.00721	0.005285	-0.00322	0.002692	0.013239							0.1848	0.005552	-0.00648	-0.00527	-0.00732	0.004028	0.001332
0.2156	-0.00011	-0.00774	0.005442	-0.0033	0.001813	0.015039							0.2156	0.005984	-0.00719	-0.00432	-0.00711	0.003577	0.00141
0.2464	-0.0007	-0.00608	0.005899	-0.00399	0.001998	0.017397							0.2464	0.00598	-0.00715	-0.00509	-0.00735	0.003525	0.001587
0.2772	0.00046	-0.00556	0.005719	-0.00481	0.002259	0.019218							0.2772	0.00635	-0.00714	-0.00377	-0.00721	0.004874	0.002444
0.308	-0.00033	-0.00572	0.004749	-0.00433	0.001777	0.022627							0.308	0.008626	-0.00752	-0.00423	-0.00697	0.005201	0.001789
0.3388	-0.00075	-0.00595	0.00451	-0.00482	0.001288	0.022443							0.3388	0.0089	-0.00842	-0.00497	-0.008	0.005742	0.00131
0.3696	-0.00181	-0.00669	0.004184	-0.00472	0.001476	0.025996							0.3696	0.010657	-0.00765	-0.0047	-0.00851	0.005685	0.002072
0.4004	-0.00256	-0.00577	0.003583	-0.00242	0.002869	0.030158							0.4004	0.011486	-0.00748	-0.00092	-0.00937	0.006103	0.002632
0.4312	-0.00341	-0.00656	0.002411	-0.00273	0.003501	0.030438							0.4312	0.01087	-0.00809	0.001139	-0.00984	0.005834	0.002696
0.462	-0.00373	-0.00754	0.001505	-0.00245	0.003555	0.030677							0.462	0.010848	-0.0087	0.000618	-0.01051	0.004739	0.003161
0.4928	-0.00458	-0.00669	0.002514	-0.00285	0.003373	0.030806							0.4928	0.010508	-0.00958	9.76e-05	-0.01056	0.004169	0.003115
0.5236	-0.00454	-0.00727	0.002621	-0.00261	0.006716	0.033176							0.5236	0.011186	-0.00849	0.000354	-0.01021	0.002974	0.002423
0.5544	-0.00644	-0.00687	0.001938	-0.00135	0.005376	0.035114							0.5544	0.010382	-0.00853	-0.00027	-0.00864	0.003547	0.003773
0.5852	-0.00652	-0.00337	0.000812	0.000198	0.005001	0.037957							0.5852	0.010986	-0.01024	-0.00131	-0.00856	0.002879	0.004473
0.616	-0.00677	-0.00435	0.000496	0.000605	0.00381	0.039601							0.616	0.012327	-0.01056	-0.0008	-0.00892	0.002501	0.003514
0.6468	-0.00702	-0.00402	-0.00179	0.000887	0.001931	0.036996							0.6468	0.012894	-0.01132	-0.00166	-0.00886	0.000855	0.003222
0.6776	-0.00586	-0.00428	0.000231	0.002397	0.002773	0.038901							0.6776	0.012336	-0.01125	-0.00176	-0.00814	-0.00377	0.002213
0.7084	-0.00503	-0.00282	-0.00096	0.003019	0.002118	0.041179							0.7084	0.011742	-0.01169	-0.00147	-0.00795	-0.00334	0.003033
0.7392	-0.00494	-0.00095	-0.0029	0.004038	0.003534	0.042							0.7392	0.012252	-0.01158	-0.00116	-0.00872	-0.00317	0.004363
0.77	-0.00651	-0.00054	-0.00144	0.003403	0.006609	0.049744							0.77	0.014221	-0.01013	-0.00062	-0.00769	-0.00245	0.002911
0.8008	-0.00953	0.00489	-0.00243	0.004901	0.005958	0.051758							0.8008	0.015882	-0.01101	-0.0009	-0.00739	-0.00241	0.001387
0.8316	-0.00655	0.006283	-0.00378	0.006027	0.00697	0.055051							0.8316	0.016893	-0.01154	-0.00146	-0.00827	-0.0013	0.001724
0.8624	-0.00576	0.007806	-0.00381	0.006789	0.005359	0.05694							0.8624	0.017017	-0.00967	-0.00119	-0.00811	-9.56e-05	0.002325
0.8932	-0.00541	0.00696	-0.00199	0.005441	0.006065	0.058127							0.8932	0.016467	-0.00852	-0.00145	-0.00841	0.000912	0.001905
0.924	-0.00466	0.00795	-0.00166	0.007454	0.006379	0.05982							0.924	0.016336	-0.00765	-0.00076	-0.00549	0.001826	0.002575
0.9548	-0.00337	0.007919	-0.00143	0.007822	0.004921	0.061155							0.9548	0.015248	-0.00482	0.000186	-0.00478	0.001045	0.002445
0.9856	-0.00502	0.007669	-0.00181	0.005321	0.005621	0.060441							0.9856	0.014354	-0.00235	0.002846	-0.00515	0.000775	0.005234
1.0164	-0.00609	0.006113	-0.00097	0.005964	0.006205	0.062442							1.0164	0.014369	-0.00246	0.001875	-0.0066	0.000443	0.005756
1.0472	-0.00525	0.007353	-0.00169	0.00582	0.006701	0.062947							1.0472	0.014326	-0.00201	0.003178	-0.00622	0.001852	0.003481
1.078	-0.00367	0.005859	-0.00334	0.004523	0.008017	0.064174							1.078	0.013109	-0.00094	0.005685	-0.0061	0.000571	0.004579
1.1088	-0.00306	0.006981	-0.00229	0.004113	0.008261	0.065752							1.1088	0.012913	-0.00055	0.007671	-0.00537	0.001296	0.005703
1.1396	-0.00225	0.006586	-0.00134	0.006163	0.005949	0.066268							1.1396	0.011035	-0.001	0.00793	-0.00767	-0.00035	0.004993
1.1704	-0.00065	0.005092	-0.00239	0.004811	0.003266	0.068266							1.1704	0.010553	0.001393	0.007163	-0.00879	-0.00081	0.005998
1.2012	-0.00171	0.005636	-0.00213	0.004078	0.00557	0.070799							1.2012	0.010023	0.002137	0.007094	-0.00843	0.000608	0.007725
1.232	-0.00172	0.004167	-0.0034	0.004593	0.005337	0.068766							1.232	0.009421	0.003532	0.007784	-0.00763	0.000871	0.006942
1.2628	-0.00303	0.003118	-0.00323	0.005335	0.005695	0.069146							1.2628	0.009583	0.002652	0.006817	-0.00491	-0.00132	0.006665
1.2936	-0.00252	0.002927	-0.00264	0.006256	0.006692	0.068139							1.2936	0.006647	0.003271	0.007063	-0.00458	-0.00098	0.006868
1.3244	-0.00165	0.002706	-0.00262	0.006841	0.007943	0.070159							1.3244	0.006461	0.003938	0.007892	-0.00246	-0.00133	0.008106
1.3552	-0.00084	0.003784	-0.00299	0.005914	0.008252	0.069289							1.3552	0.00551	0.002132	0.007626	-0.0008	-0.00035	0.006496
1.386	0.000745	0.003709	-0.00324	0.003901	0.007254	0.069119							1.386	0.005331	0.0017	0.003724	0.00065	-0.00084	0.005651
1.4168	0.001157	0.00585	-0.00099	0.004676	0.006964	0.073636							1.4168	0.006162	0.001855	0.002088	0.001501	-0.00056	0.00561
1.4476	0.002437	0.007134	-8.38e-05	0.003586	0.007861	0.077306							1.4476	0.005789	0.0019	0.002674	0.001586	-0.00011	0.005785
1.4784	0.004213	0.008216	-0.00135	0.004111	0.007478	0.081347							1.4784	0.005679	0.002137	0.002937	0.001225	0.001625	0.005585
1.5092	0.003779	0.008749	-0.00111	0.002791	0.004658	0.082492							1.5092	0.00497	0.000959	0.003199	0.000741	0.002405	0.006576
1.54	0.003897	0.008908	-0.00099	0.00323	0.005876	0.080246							1.54	0.003824	0.000894	0.003989	0.000708	0.001868	0.006252
1.5708	0.005259	0.005684	-0.00042	0.002749	0.007417	0.080541							1.5708	0.001844	0.00132	0.00484	0.000825	0.003913	0.006406
1.6016	0.005705	0.005987	-0.00057	0.001719	0.008177	0.081466							1.6016	0.001382	0.00284	0.004653	3.27e-05	0.004474	0.007075
1.6324	0.007473	0.008337	0.001772	0.002626	0.009521	0.081353							1.6324	0.00068	0.00405	0.006382	-0.00162	0.006415	0.006
1.6632	0.006801	0.010743	0.00036	0.003972	0.009916	0.07961							1.6632	0.000571	0.005135	0.006751	-0.00121	0.006594	0.007499
1.694	0.005929	0.010847	0.001316	0.004197	0.010604	0.080326							1.694	0.000793	0.00331	0.00682	-0.00087	0.006311	0.008738
1.7248	0.005686	0.011116	0.001394	0.002849	0.010501	0.082575							1.7248	0.000962	0.003644	0.006643	-5.79e-06	0.006754	0.010427
1.7556	0.006008	0.0117	0.000647	0.006119	0.009753	0.077448							1.7556	0.000659	0.003818	0.00684	0.000664	0.005084	0.010702
1.7864	0.005072	0.007118	-0.00104	0.004966	0.011959	0.078473							1.7864	-3.53e-05	0.004569	0.008161	0.001452	0.004919	0.01132
1.8172	0.001146	0.007269	-0.00113	0.005327	0.012439	0.07536							1.8172	-0.00105	0.004027	0.007889	0.003345	0.003151	0.01187
1.848	-9.82e-05	0.005349	0.000626	0.005349	0.012641	0.075267							1.848	-0.00108	0.001887	0.00701	0.002141	0.001028	0.011148
1.8788	0.001453	0.005565	-0.00059	0.006363	0.014097	0.079921							1.8788	0.000466	0.000631	0.006837	0.002494	0.001857	0.011946
1.9096	0.001012	0.006843	-0.00029	0.00422	0.015857	0.077824							1.9096	1.28e-05	0.001701	0.007322	0.000468	0.000216	0.011697
1.9404	-0.00036	0.008295	-0.00087	0.003965	0.016811	0.078251							1.9404	-0.00017	-0.00014	0.006767	0.001128	0.001543	0.012718
1.9712	0.000902	0.009024	-0.00132	0.003905	0.018607	0.078568							1.9712	-0.00058	-0.00113	0.005419	0.002175	0.002673	0.01088
2.002	0.002245	0.008708	-0.0012	0.005203	0.019151	0.080722							2.002	-0.00071	-0.0011	0.005389	0.002803	0.003755	0.009911
2.0328	0.002261	0.006816	-0.00048	0.005234	0.020694	0.081434							2.0328	-0.00069	2.9e-05	0.004131	0.001921	0.003815	0.008881
2.0636	0.001179	0.007513	0.00089	0.00333	0.020941	0.081275							2.0636	-0.00078	0.000202	0.002918	0.00137	0.003367	0.010048
2.0944	0.000167	0.005829	-0.00016	0.002004	0.021643	0.081314							2.0944	-1.81e-05	0.001748	0.002597	0.002067	0.002835	0.010704
2.1252	-0.00107	0.006086	-0.00055	0.000566	0.023544	0.081317							2.1252	-0.0006	0.00232	0.001688	0.003011	0.00326	0.011883
2.156	-0.00168	0.00693	0.000872	0.002392	0.024232	0.080542							2.156	-0.00193	0.000614	0.001871	0.003764	0.003946	0.012328
2.1868	-0.00146	0.006475	0.000132	0.002873	0.023289	0.079147							2.1868	-0.00255	0.000932	0.000532	0.003062	0.002005	0.010265
2.2176	-0.00177	0.00708	0.000805	0.002709	0.024848	0.080054							2.2176	-0.00193	-5.12e-05	0.000891	0.004237	0.000995	0.010397
2.2484	-0.00287	0.007051	0.000606	0.002633	0.025946	0.079948							2.2484	-0.00177	0.000699	0.000224	0.00093	0.001566	0.01071
2.2792	-0.00356	0.007614	0.001221	0.001642	0.025403	0.080345							2.2792	-0.00146	0.000609	0.000152	-0.00014	0.002184	0.010485
2.31	-0.00497	0.007494	0.001806	0.001304	0.026395	0.081304							2.31	-0.00016	0.000357	0.001017	-0.00114	0.001704	0.009044
2.3408	-0.00332	0.006272	0.002891	0.001688	0.027331	0.081043							2.3408	-0.0013	0.001685	0.001102	-0.00054	0.000584	0.010065
2.3716	-0.00444	0.006326	0.00441	0.001247	0.027931	0.079595							2.3716	-0.00257	0.002516	0.000504	0.000357	0.000691	0.009845
2.4024	-0.00412	0.005139	0.002688	0.000249	0.02929	0.077682							2.4024	-0.00225	0.003454	0.000117	8.2e-05	0.001012	0.008879
2.4332	-0.00584	0.004639	0.002558	0.000644	0.029939	0.074674							2.4332	-0.00133	0.003943	-0.00063	0.000713	0.00156	0.008728
2.464	-0.00736	0.002601	0.001831	0.000203	0.031252	0.073572							2.464	-0.00102	0.004268	-0.0003	0.001651	0.00021	0.010499
2.4948	-0.00766	0.003023	0.000742	0.001334	0.031752	0.072697							2.4948	0.000596	0.003965	-0.0012	0.002447	0.000208	0.009437
2.5256	-0.00768	0.002937	0.000487	-0.00054	0.03279	0.073172							2.5256	0.000397	0.005162	-0.00059	0.003739	0.000644	0.008904
2.5564	-0.00853	0.003394	0.001883	-0.00041	0.033488	0.073509							2.5564	0.000727	0.005195	0.000229	0.004916	-0.00089	0.008713
2.5872	-0.00832	0.004793	0.001598	-0.00028	0.033415	0.072649							2.5872	0.00028	0.005756	0.00079	0.005022	-0.00036	0.007381
2.618	-0.00966	0.003699	-7.56e-05	-0.00078	0.033559	0.072979							2.618	0.001613	0.004774	0.000891	0.006064	0.00021	0.00775
2.6488	-0.00948	0.001958	6.31e-05	-0.00258	0.035059	0.073777							2.6488	0.00266	0.004436	0.000842	0.004993	0.000928	0.009317
2.6796	-0.00916	0.001142	0.001571	-0.00411	0.036207	0.073676							2.6796	0.001995	0.005458	0.001252	0.005621	0.00034	0.008664
2.7104	-0.00899	-0.00019	0.001833	-0.00351	0.037149	0.072217							2.7104	0.002785	0.004479	0.00181	0.006412	0.000384	0.007353
2.7412	-0.00842	-0.00035	0.000664	-0.00596	0.037127	0.073103							2.7412	0.001856	0.005976	0.000958	0.005074	0.002332	0.007301
2.772	-0.00736	-0.00087	-3.79e-05	-0.00613	0.036324	0.071907							2.772	0.001852	0.00601	-0.00022	0.004099	0.002052	0.00725
2.8028	-0.00811	-0.00147	3.97e-05	-0.00623	0.035971	0.073908							2.8028	0.00157	0.007281	0.000124	0.003155	0.003123	0.006813
2.8336	-0.00779	-0.00216	-0.00029	-0.00591	0.038147	0.07405							2.8336	0.002562	0.007336	0.000381	0.003493	0.002987	0.007103
2.8644	-0.008	-0.00064	4.43e-05	-0.00515	0.037261	0.070346							2.8644	0.00098	0.0076	0.0009	0.003672	0.001256	0.006308
2.8952	-0.00797	-0.00169	-0.00037	-0.00391	0.037277	0.070264							2.8952	0.001609	0.006795	-0.00059	0.003342	0.000738	0.006609
2.926	-0.00757	-0.00227	0.000231	-0.00276	0.037493	0.068238							2.926	0.001709	0.007015	-0.00128	0.002456	-0.00089	0.005789
2.9568	-0.00759	-0.0023	-0.00037	-0.00135	0.035721	0.067809							2.9568	0.002949	0.005917	-0.00201	0.001668	0.00028	0.005358
2.9876	-0.00791	-0.00093	3.61e-05	-0.00189	0.03649	0.066825							2.9876	0.004514	0.005425	-0.00175	0.002537	-0.00016	0.006079
3.0184	-0.00705	0.000644	0.000687	-0.00282	0.037323	0.069145							3.0184	0.005728	0.005819	-0.00112	0.004047	0.00025	0.006586
3.0492	-0.00682	0.00048	-3.22e-05	-0.00197	0.036432	0.06818							3.0492	0.006218	0.005343	-0.00129	0.004527	-0.00012	0.005263
3.08	-0.00646	0.002328	0.000327	-0.0004	0.036214	0.069168							3.08	0.005514	0.004219	-0.00193	0.004319	0.000798	0.004665
3.1108	-0.00526	0.003486	0.000482	-0.00023	0.035959	0.069475							3.1108	0.006407	0.004341	-0.00182	0.00493	0.001557	0.004189
3.1416	-0.00502	0.003985	-0.00022	-0.00118	0.037163	0.06959							3.1416	0.006644	0.004538	-0.0015	0.004302	0.002043	0.003784
3.1724	-0.00508	0.004844	-0.00013	0.000286	0.038135	0.066575							3.1724	0.006671	0.003935	-0.00136	0.005029	0.002869	0.003358
3.2032	-0.00354	0.003986	-0.00052	0.000536	0.036606	0.067497							3.2032	0.006782	0.002616	-0.00195	0.0034	0.003448	0.003546
3.234	-0.00169	0.004356	-0.00011	0.001688	0.035734	0.067988							3.234	0.005559	0.002414	-0.00126	0.003046	0.00365	0.002161
3.2648	-0.00105	0.003963	-0.0006	0.001081	0.036123	0.066472							3.2648	0.005365	0.003893	0.000223	0.003092	0.001714	0.002017
3.2956	0.000409	0.004058	0.000979	0.001264	0.035435	0.065358							3.2956	0.003623	0.00494	-5.4e-05	0.003512	0.001821	0.001817
3.3264	-0.00141	0.005078	0.001172	0.000667	0.036668	0.062521							3.3264	0.003572	0.005137	0.000392	0.00131	0.001853	0.001265
3.3572	-0.00145	0.004474	0.000112	0.000492	0.037578	0.061213							3.3572	0.003342	0.004472	0.001475	-5.76e-05	0.001211	0.001379
3.388	-0.00164	0.004721	0.001061	0.001011	0.035331	0.058469							3.388	0.001825	0.003811	0.001433	0.000612	0.001128	0.002587
3.4188	-0.00125	0.004876	0.000661	0.002475	0.033209	0.059556							3.4188	0.00062	0.002985	0.00235	0.001047	0.001155	0.001775
3.4496	-0.00073	0.00473	0.000878	0.002066	0.031844	0.057511							3.4496	0.000601	0.002677	0.001991	0.001247	0.001152	-0.00063
3.4804	-0.00052	0.003939	0.001495	0.002144	0.030996	0.055341							3.4804	-0.00146	0.002194	0.002678	0.000651	0.001458	-0.0008
3.5112	0.000902	0.004576	0.000968	0.002722	0.028276	0.057285							3.5112	-0.00176	0.000988	0.002679	-4.78e-06	0.001234	0.000179
3.542	9.8e-05	0.004749	-0.00014	0.003792	0.02756	0.054257							3.542	-0.00142	0.002182	0.00281	0.000245	0.001468	0.000541
3.5728	0.000721	0.002624	-0.00025	0.004099	0.02722	0.052015							3.5728	-0.00079	0.0016	0.002523	0.001312	0.000707	0.001868
3.6036	0.000852	0.002247	-0.00069	0.004677	0.028137	0.0517							3.6036	-0.00176	0.002016	0.002977	0.001609	-0.00148	0.001791
3.6344	0.001236	0.003078	-0.00078	0.007533	0.026587	0.049329							3.6344	-0.0033	0.001981	0.003338	0.001869	-0.0011	-0.00043
3.6652	0.001231	0.003257	-0.00209	0.014739	0.024654	0.047815							3.6652	-0.00096	0.00038	0.003526	0.002023	0.000358	-0.00093
3.696	0.001733	0.003372	-0.00243	0.014206	0.022458	0.04568							3.696	-0.00253	0.000981	0.003946	0.003619	0.000435	-0.00154
3.7268	0.001757	0.003181	-0.00256	0.013787	0.020828	0.045733							3.7268	-0.00276	-0.00122	0.004429	0.003716	-0.00071	-0.0002
3.7576	0.001659	0.002886	-0.00172	0.013568	0.022028	0.044284							3.7576	-0.00216	-0.00094	0.004286	0.004026	-0.00025	0.000611
3.7884	0.001107	0.003276	-0.00169	0.012713	0.02156	0.041218							3.7884	-0.0014	-0.00187	0.004518	0.002966	-0.00095	0.001175
3.8192	0.001899	0.003721	-0.00192	0.013814	0.01967	0.038767							3.8192	-0.0008	-0.00201	0.003569	0.003051	-0.00164	0.000519
3.85	0.001458	0.002436	-0.00294	0.013398	0.018665	0.038747							3.85	0.001529	-0.00154	0.002665	0.0036	-0.00231	0.000653
3.8808	0.001691	0.002512	-0.00188	0.012975	0.018392	0.037378							3.8808	0.001482	-0.00225	0.002827	0.003962	-0.00274	0.000379
3.9116	0.001389	0.003557	-0.00135	0.01282	0.016682	0.037684							3.9116	0.001453	-0.00221	0.002483	0.003851	-0.00204	0.000863
3.9424	0.001103	0.003647	-0.00029	0.01408	0.015174	0.036218							3.9424	5.98e-05	-0.00191	0.003256	0.003724	-0.00389	0.001755
3.9732	0.001316	0.00297	0.000471	0.014582	0.014271	0.036535							3.9732	0.000137	-0.0017	0.002805	0.00341	-0.00334	0.001046
4.004	0.001489	0.002256	-6.44e-05	0.014457	0.011635	0.034123							4.004	-0.00038	-0.00246	0.002385	0.004192	-0.00359	0.00032
4.0348	0.001921	0.002128	-0.00051	0.013487	0.010101	0.033295							4.0348	2.29e-05	-0.00278	0.001833	0.005179	-0.00224	0.00078
4.0656	0.001962	0.000685	-0.00047	0.012408	0.010187	0.031255							4.0656	0.000547	-0.00288	0.003802	0.004366	-0.00165	0.001606
4.0964	0.002313	-0.0009	0.000574	0.012106	0.012215	0.031283							4.0964	-9.15e-05	-0.00162	0.003706	0.003391	-0.00186	0.002171
4.1272	0.001906	-0.0018	0.000194	0.012821	0.010696	0.027935							4.1272	-2.92e-05	-0.00187	0.004244	0.00485	-0.00169	0.001472
4.158	0.002434	-0.00247	-4.32e-05	0.012032	0.008946	0.027085							4.158	-7.04e-06	-0.00231	0.004126	0.00379	-0.00132	0.001808
4.1888	0.001696	-0.00272	0.000219	0.01139	0.010401	0.025007							4.1888	0.001025	-0.0007	0.003989	0.002859	-0.00057	0.001477
4.2196	0.00229	-0.00367	0.000234	0.010526	0.008855	0.022643							4.2196	0.001284	4.34e-05	0.003339	0.003608	-0.00015	0.002462
4.2504	0.002396	-0.00381	0.00096	0.009771	0.009497	0.022647							4.2504	0.002537	-0.0018	0.001777	0.003407	0.002091	0.005194
4.2812	0.001573	-0.00404	-0.00121	0.009382	0.008855	0.020723							4.2812	0.003453	-0.00297	0.000468	0.003143	0.002065	0.007609
4.312	0.001638	-0.00394	-0.00238	0.01046	0.006233	0.020685							4.312	0.0043	-0.00411	0.002477	0.003301	0.001873	0.008947
4.3428	0.001747	-0.00333	-0.00077	0.009908	0.005083	0.01937							4.3428	0.005599	-0.00419	0.001898	0.003694	0.003531	0.009786
4.3736	0.002791	-0.00442	-0.00115	0.009687	0.005462	0.019728							4.3736	0.006028	-0.00343	0.002766	0.004287	0.003018	0.01023
4.4044	0.002156	-0.00499	-0.0002	0.007596	0.006117	0.019568							4.4044	0.006395	-0.00287	0.002814	0.004593	0.002531	0.011792
4.4352	0.002772	-0.00522	0.000809	0.007522	0.00594	0.02121							4.4352	0.007496	-0.00332	0.00379	0.0037	0.00419	0.013138
4.466	0.004476	-0.00462	0.001988	0.007231	0.005517	0.021564							4.466	0.007723	-0.00323	0.00376	0.003566	0.005059	0.014397
4.4968	0.004209	-0.00364	0.003243	0.006399	0.005799	0.018357							4.4968	0.007728	-0.00267	0.003174	0.002355	0.00558	0.013072
4.5276	0.006328	-0.00353	0.003672	0.005194	0.004521	0.018683							4.5276	0.008035	-0.00248	0.003277	0.001303	0.006862	0.013176
4.5584	0.005972	-0.00252	0.004029	0.005953	0.004027	0.018252							4.5584	0.007347	-0.00262	0.004217	0.000145	0.008611	0.012156
4.5892	0.005687	-0.00342	0.004482	0.005647	0.003015	0.018993							4.5892	0.007191	-0.00213	0.002969	-4.54e-05	0.011468	0.012815
	0.005077	-0.00393	0.004502	0.002698	0.002567	0.019365							4.62	0.007716	-0.00225	0.00283	0.001096	0.010958	0.012489
	0.006948	-0.00394	0.004254	-0.0033	0.001958	0.018051							4.6508	0.006667	-0.00202	0.001671	0.001621	0.010747	0.012144
	0.00744	-0.00401	0.006412										4.6816	0.007604	-0.00222	0.000982	-0.00026	0.011035	0.012984
	0.006953	-0.00447	0.006708										4.7124	0.007233	-0.00241	0.000501	0.003587	0.011461	0.011166
	0.007014	-0.00533	0.005928										4.7432	0.00792	-0.00255	0.001023	0.003674	0.012207	0.010665
	0.008109	-0.00585	0.00613										4.774	0.0076	-0.00247	0.000629	0.004729	0.012512	0.010404
	0.006375	-0.00534	0.005808										4.8048	0.00688	-0.00215	0.001299	0.004728	0.014005	0.010324
	0.005445	-0.00466	0.006907										4.8356	0.004691	-0.00255	0.003237	0.005225	0.016566	0.010759
	0.005418	-0.00537	0.005964										4.8664	0.004604	-0.00256	0.004713	0.005093	0.020403	0.012272
	0.006692	-0.00696	0.006095										4.8972	0.004853	-0.00318	0.005847	0.005722	0.021675	0.014115
	0.006538	-0.00702	0.005991										4.928	0.005239	-0.00432	0.006737	0.006057	0.022887	0.013401
	0.006405	-0.0058	0.00491										4.9588	0.004254	-0.00345	0.006797	0.006348	0.022585	0.012834
	0.005358	-0.00597	0.004539										4.9896	0.004797	-0.0038	0.008606	0.004235	0.023004	0.013302
	0.004718	-0.0056	0.004171										5.0204	0.006162	-0.00194	0.009192	0.003673	0.022699	0.013574
	0.004932	-0.00551	0.004257										5.0512	0.005744	-0.00022	0.006387	0.003262	0.021083	0.012557
	0.003547	-0.00529	0.003768										5.082	0.005262	-0.00165	0.006961	0.002699	0.021471	0.012596
	0.005714	-0.00475	0.005192										5.1128	0.00521	-0.00159	0.005561	0.001435	0.020576	0.01344
	0.005277	-0.00506	0.006023										5.1436	0.006109	-0.00112	0.005477	0.002484	0.020205	0.014811
	0.007307	-0.00546	0.006413										5.1744	0.004307	-0.00096	0.007044	0.002337	0.019271	0.017508
	0.005382	-0.00481	0.00684										5.2052	0.00405	-0.00221	0.007673	0.002155	0.019984	0.017934
	0.004934	-0.00369	0.005334										5.236	0.002966	-0.00148	0.008469	0.002776	0.019499	0.01539
	0.004772	-0.00031	0.007245										5.2668	0.001963	-0.00159	0.009233	0.002117	0.020057	0.01273
	0.005155	-0.00061	0.006863										5.2976	0.001109	-0.00154	0.006103	0.002201	0.022417	0.011245
	0.005312	0.001165	0.005889										5.3284	0.000715	-0.00238	0.006198	0.002027	0.021071	0.012218
	0.005441	0.003154	0.005025										5.3592	0.001543	-0.00179	0.005654	0.002535	0.02159	0.012722
	0.006165	0.003499	0.004039										5.39	0.003008	-0.00187	0.006275	0.001586	0.023137	0.013484
	0.004536	0.004424	0.004282										5.4208	0.002665	0.002159	0.00451	0.003933	0.021065	0.015634
	0.002243	0.003546	0.002802										5.4516	0.002051	0.002173	0.00396	0.004732	0.022378	0.015498
	0.000411	0.001704	0.001705										5.4824	0.002995	0.002135	0.003812	0.006407	0.021585	0.016754
	-0.00232	0.001537	0.001509										5.5132	0.001813	0.000336	0.001972	0.007419	0.022213	0.014958
	-0.00237	0.000456	0.001896										5.544	0.002512	0.001571	0.003552	0.00893	0.021082	0.019923
	-0.00082	0.000893	0.003269										5.5748	0.004401	0.000506	0.004178	0.008876	0.018525	0.020862
	-0.00091	7.37e-05	0.003508										5.6056	0.004061	0.000641	0.005232	0.008684	0.018192	0.021071
	-0.0037	-0.00049	0.002298										5.6364	0.002957	-0.00012	0.007375	0.008568	0.018037	0.020388
	-0.00463	-0.00047	0.000291										5.6672	0.001618	0.000907	0.006991	0.007713	0.017106	0.021308
	-0.00498	0.001759	-0.00045										5.698	0.00227	0.000929	0.006615	0.003793	0.016203	0.020773
	-0.00482	0.00123	-0.00055										5.7288	0.001191	0.00116	0.005991	0.004343	0.015985	0.021045
	-0.00594	0.003162	-0.00065										5.7596	0.000239	0.002482	0.006568	0.00367	0.015142	0.024985
	-0.00637	0.00216	-0.0013										5.7904	-0.00105	0.004057	0.005862	0.005309	0.013809	0.026923
	-0.00563	0.003621	-0.00247										5.8212	-0.00167	0.003564	0.004476	0.00405	0.011766	0.025006
	-0.00504	0.007066	-0.00187										5.852	-0.00051	0.003206	0.003266	0.004516	0.009966	0.028241
	-0.0057	0.007966	-0.00228										5.8828	-0.00073	0.005564	0.001569	0.00311	0.009433	0.027722
	-0.00661	0.007131	-0.00333										5.9136	-0.00099	0.007053	0.00051	0.004583	0.009363	0.031145
	-0.00438	0.007795	-0.00226										5.9444	0.003451	0.005687	0.002921	0.003024	0.008856	0.036573
	-0.00483	0.008294	-0.00213										5.9752	0.005733	0.006087	0.001007	0.0035	0.00935	0.038107
	-0.0046	0.00933	-0.0014										6.006	0.005182	0.004795	0.000115	0.002832	0.00926	0.039757
	-0.00348	0.009181	-0.0009										6.0368	0.006646	0.005463	0.000186	0.003614	0.010475	0.041795
	-0.00319	0.008405	-0.00075										6.0676	0.006727	0.006381	-0.00019	0.003269	0.011015	0.040904
	-0.00455	0.008293	-0.00294										6.0984	0.006363	0.009166	-0.00033	0.002625	0.011901	0.042099
	-0.00443	0.008056	-0.00422										6.1292	0.006583	0.010259	-0.00018	0.00103	0.01201	0.043904
	-0.00596	0.007637	-0.00385										6.16	0.00781	0.008988	-0.00224	0.001518	0.012745	0.042534
	-0.00621	0.007009	-0.00497										6.1908	0.007813	0.009399	-0.00286	0.000574	0.011887	0.042189
	-0.00649	0.006551	-0.00449										6.2216	0.008803	0.008377	-0.00382	0.001248	0.012593	0.042472
	-0.00712	0.003485	-0.00537										6.2524	0.010446	0.007879	-0.004	0.000358	0.015899	0.04761
	-0.00842	0.00544	-0.00105										6.2832	0.010646	0.009516	-0.0038	0.002763	0.015581	0.049159
	-0.0086	0.002317	-0.00153										6.314	0.013523	0.00979	-0.00235	0.002077	0.015591	0.050852
	-0.00991	0.000307	-0.00163										6.3448	0.012463	0.008276	-0.00358	0.001142	0.016035	0.052968
	-0.01085	-5.34e-05	-0.0004										6.3756	0.010467	0.008137	-0.00441	0.000816	0.014795	0.052503
	-0.01043	-0.00116	-0.00054										6.4064	0.010527	0.006788	-0.00368	-0.00058	0.015548	0.050778
	-0.00799	-0.00128	-0.00057										6.4372	0.010373	0.008009	-0.00071	-0.00198	0.014913	0.051557
	-0.00701	-0.00067	-0.00102										6.468	0.008725	0.006311	-0.00119	-0.00423	0.0217	0.051089
	-0.00338	-0.00139	-0.00227										6.4988	0.009982	0.006787	-1.28e-05	-0.00564	0.024139	0.0535
	-0.00188	-0.00074	-0.00377										6.5296	0.010139	0.004909	-0.00262	-0.00699	0.028584	0.049784
	-0.00387	-0.00061	-0.00415										6.5604	0.008011	0.007211	-0.00366	-0.00761	0.033495	0.052451
	-0.00354	-0.0006	-0.00387										6.5912	0.007859	0.006683	-0.00567	-0.00826	0.035775	0.052083
	-0.00191	-0.00017	-0.00367										6.622	0.007105	0.007027	-0.00849	-0.00846	0.03883	0.053932
	0.000251	-0.00101	-0.00171										6.6528	0.00729	0.004877	-0.00774	-0.00721	0.041599	0.053439
	0.000779	-0.00301	-0.001										6.6836	0.008563	0.004075	-0.00745	-0.00703	0.044188	0.056069
	0.001364	-0.00102	-0.00083										6.7144	0.009411	0.003306	-0.00814	-0.00695	0.045498	0.056752
	0.002835	-0.00376	0.001761										6.7452	0.009484	0.001479	-0.00747	-0.00596	0.051129	0.055413
	0.005572	-0.00228	0.001732										6.776	0.012661	-0.00091	-0.00708	-0.00601	0.05563	0.056359
	0.005144	-0.00381	0.003165										6.8068	0.014025	0.000753	-0.00611	-0.00407	0.059432	0.059186
	0.003859	-0.00524	0.003325										6.8376	0.013044	0.000521	-0.00545	-0.00436	0.059914	0.058278
	0.003712	-0.00372	0.002861										6.8684	0.012232	4.15e-05	-0.0041	-0.00309	0.061491	0.061378
	0.006249	-0.00329	0.002505										6.8992	0.012036	0.002963	-0.00513	-0.00484	0.062983	0.059425
	0.00427	-0.00607	0.000567										6.93	0.006989	0.003158	-0.00727	-0.00484	0.064944	0.058017
	0.005157	-0.00587	0.001017										6.9608	0.003742	0.003288	-0.00717	-0.00236	0.06544	0.059121
	0.004887	-0.00765	0.000403										6.9916	0.003752	0.002659	-0.00576	-0.00128	0.069065	0.06011
	0.003998	-0.00713	-8.07e-05										7.0224	0.002066	0.000583	-0.0044	0.001071	0.07227	0.060896
	0.005913	-0.0065	7.56e-06										7.0532	0.001731	-0.001	-0.00476	0.002796	0.074655	0.064065
	0.007644	-0.00736	0.001357										7.084	0.001124	-0.00413	-0.00271	0.004197	0.077913	0.064932
	0.00778	-0.00665	0.004666										7.1148	-6.72e-05	-0.00476	-0.00135	0.005243	0.080931	0.063538
	0.006784	-0.00583	0.004238										7.1456	-0.00037	-0.00514	-0.00054	0.006231	0.083615	0.064299
	0.006912	-0.00464	0.004553										7.1764	0.000731	-0.0052	-0.00071	0.007992	0.085607	0.065875
	0.007439	-0.00422	0.005822										7.2072	-0.00024	-0.0055	-0.0009	0.008317	0.086969	0.066773
	0.008213	-0.005	0.004464										7.238	-0.0024	-0.0037	-0.00164	0.009918	0.0847	0.06565
	0.009876	-0.00567	0.000669										7.2688	-0.00243	-0.00345	-0.00026	0.008055	0.085718	0.067992
	0.00882	-0.00415	0.000246										7.2996	-0.00523	-0.00284	-0.00213	0.010607	0.088644	0.065407
	0.009148	-0.00305	0.001027										7.3304	-0.00344	-0.00344	-0.00213	0.011887	0.089628	0.063559
	0.011527	-0.00191	0.00059										7.3612	-0.00305	-0.00412	-0.00257	0.014262	0.091834	0.063336
	0.013342	0.000946	4.46e-05										7.392	-0.00304	-0.00618	-0.00218	0.015605	0.095708	0.065706
	0.011953	0.001759	0.000141										7.4228	-0.0009	-0.00673	-0.00408	0.017645	0.096329	0.067278
	0.012337	0.00203	0.000331										7.4536	0.000187	-0.00553	-0.00349	0.018615	0.09135	0.067737
	0.009027	0.003048	0.00164										7.4844	-0.00101	-0.00525	-0.00398	0.022079	0.089607	0.069432
	0.005985	0.003958	0.003227										7.5152	-0.00053	-0.0036	-0.00293	0.027053	0.088439	0.069972
	0.00643	0.003504	0.002923										7.546	0.001513	-0.00419	-0.00055	0.028336	0.087673	0.070549
	0.008646	0.003697	0.002538										7.5768	0.002923	-0.00319	0.000164	0.031077	0.0897	0.077594
	0.008629	0.003255	0.003095										7.6076	0.004298	-0.00259	0.00034	0.031341	0.089512	0.077743
	0.006006	0.003017	0.001627										7.6384	0.005483	-0.00199	-0.00072	0.032152	0.089518	0.079888
	0.005251	0.003261	0.00308										7.6692	0.003358	-0.0015	-0.00158	0.032148	0.089609	0.083426
	0.004058	0.001762	0.003614										7.7	0.003478	-0.00215	-0.00158	0.032712	0.088406	0.084834
	0.003349	0.00142	0.001186										7.7308	0.006026	-0.00241	-0.00277	0.031825	0.084635	0.084672
	0.001524	0.000903	0.004576										7.7616	0.00372	-0.00171	-0.00192	0.031723	0.080504	0.087547
	0.000896	-6.69e-05	0.00334										7.7924	0.004497	-0.00048	-0.00263	0.032623	0.07777	0.089703
	0.000933	-0.00205	0.002009										7.8232	0.004156	0.003274	0.000478	0.033985	0.076196	0.091826
	0.000122	-0.00477	0.003841										7.854	0.003937	0.001479	0.001052	0.033743	0.074998	0.090316
	-0.00191	0.000593	0.004015										7.8848	0.008051	-0.00309	0.001026	0.034173	0.074032	0.089638
	-0.00219	0.004367	0.003754										7.9156	0.007966	-0.00254	-0.00046	0.03484	0.073094	0.088613
	-0.0037	0.004014	0.004504										7.9464	0.009477	-0.002	-0.00126	0.034081	0.072733	0.096727
	-0.00138	0.008949	0.005017										7.9772	0.008959	-0.00022	-0.00048	0.033293	0.069133	0.096191
	-0.00216	0.011473	0.005882										8.008	0.009551	-0.00139	-0.00102	0.030285	0.065568	0.092886
	-0.00371	0.013639	0.005541										8.0388	0.011841	0.000345	-0.00098	0.027917	0.062596	0.090896
	-0.00645	0.015101	0.0043										8.0696	0.012701	0.002994	-0.00303	0.027016	0.058393	0.091577
	-0.00542	0.017611	0.002282										8.1004	0.01263	0.003584	-0.00454	0.030869	0.055567	0.091894
	-0.00591	0.018968	0.001772										8.1312	0.01218	0.005346	-0.00116	0.03235	0.053082	0.08999
	-0.00462	0.017893	0.001103										8.162	0.010558	0.005989	-0.0012	0.031206	0.053	0.090096
	-0.00401	0.017094	-0.00066										8.1928	0.00957	0.007152	-0.00158	0.031382	0.050215	0.091833
	-0.00434	0.018191	0.000687										8.2236	0.010843	0.006447	-0.00078	0.031488	0.053059	0.089503
	-0.00478	0.017562	0.001809										8.2544	0.012189	0.004876	-0.00253	0.033225	0.052592	0.088287
	-0.00435	0.017201	0.003141										8.2852	0.013158	0.006414	-0.00311	0.033922	0.049456	0.087266
	-0.00464	0.017055	0.002177										8.316	0.015385	0.008599	-0.00328	0.031067	0.046529	0.084674
	-0.00682	0.017141	0.000667										8.3468	0.01592	0.011654	-0.00109	0.028481	0.043794	0.083381
	-0.00923	0.014018	0.000447										8.3776	0.014145	0.011218	-0.00062	0.027719	0.040629	0.079632
	-0.00938	0.015495	0.00138										8.4084	0.015674	0.010415	-0.00138	0.026497	0.040719	0.082239
	-0.00978	0.01452	0.001396										8.4392	0.015124	0.009303	0.000285	0.025516	0.038358	0.082407
	-0.00906	0.015158	0.000612										8.47	0.015615	0.008365	0.003277	0.02371	0.035155	0.084165
	-0.00859	0.015422	0.000934										8.5008	0.012945	0.006943	0.00396	0.019271	0.03147	0.082092
	-0.0088	0.015375	0.002234										8.5316	0.012227	0.005405	0.002327	0.020587	0.029947	0.081497
	-0.0112	0.014862	0.001322										8.5624	0.011608	0.003853	0.003191	0.019534	0.027642	0.07394
	-0.01232	0.015648	0.001644										8.5932	0.011643	0.005377	0.003728	0.019676	0.025454	0.076532
	-0.01229	0.016195	0.002475										8.624	0.011533	0.007116	0.007808	0.01889	0.022992	0.074983
	-0.01207	0.015195	0.000886										8.6548	0.01165	0.007929	0.009293	0.019342	0.021314	0.070742
	-0.01254	0.014072	0.000495										8.6856	0.013432	0.009915	0.009095	0.01961	0.021351	0.067652
	-0.0138	0.015508	0.001946										8.7164	0.012475	0.010401	0.008172	0.019138	0.02346	0.067313
	-0.01435	0.014594	0.001692										8.7472	0.012639	0.010528	0.008779	0.018609	0.022753	0.06312
	-0.0141	0.014069	0.001004										8.778	0.012237	0.011157	0.008472	0.015292	0.020689	0.058872
	-0.01383	0.014698	0.001678										8.8088	0.015181	0.007908	0.004767	0.013284	0.019937	0.052863
	-0.01437	0.014851	-0.00076										8.8396	0.016645	0.007468	0.002553	0.011941	0.018692	0.054448
	-0.01278	0.00807	0.004789										8.8704	0.015282	0.008073	0.003697	0.013674	0.015926	0.056087
	-0.01384	0.005668	0.005823										8.9012	0.017552	0.006725	0.004282	0.013554	0.015644	0.054553
	-0.01361	0.006494	0.005985										8.932	0.015862	0.005138	0.005207	0.012432	0.014464	0.044517
	-0.0164	0.003218	0.007458										8.9628	0.018212	0.002276	0.003216	0.011705	0.014308	0.042772
	-0.01463	-1.28e-05	0.00651										8.9936	0.018365	0.004212	0.003202	0.01336	0.01496	0.043972
	-0.01374	-0.00284	0.007256										9.0244	0.016041	0.002787	0.002244	0.016276	0.016159	0.044395
	-0.01268	-0.00495	0.007968										9.0552	0.015436	0.001071	0.003943	0.020053	0.017497	0.040758
	-0.01356	-0.00669	0.00753										9.086	0.016069	-9.76e-05	0.004041	0.016764	0.019248	0.04012
	-0.01192	-0.00902	0.007531										9.1168	0.016093	-0.00094	0.001201	0.015321	0.01985	0.041567
	-0.01377	-0.0074	0.007301										9.1476	0.016728	-0.00131	0.000804	0.014463	0.017339	0.041703
	-0.01256	-0.00656	0.008461										9.1784	0.017366	0.000248	0.002122	0.01254	0.01708	0.040093
	-0.01239	-0.00724	0.00796										9.2092	0.015767	-0.00014	0.004264	0.011182	0.012006	0.039065
	-0.0138	-0.00851	0.006279										9.24	0.013151	-0.00016	0.004543	0.008727	0.008767	0.037541
	-0.01456	-0.00858	0.006973										9.2708	0.013265	-0.00107	0.006187	0.005894	0.008556	0.037315
	-0.01377	-0.00751	0.008502										9.3016	0.010976	-0.0009	0.007083	0.005619	0.00889	0.040516
	-0.01341	-0.00481	0.011078										9.3324	0.010481	-0.00305	0.005905	0.006955	0.010298	0.041051
	-0.01278	-0.00287	0.01106										9.3632	0.011484	-0.00243	0.005349	0.005205	0.009227	0.042836
	-0.01268	-0.00426	0.009696										9.394	0.008178	-0.00239	0.007451	0.003855	0.005534	0.036884
	-0.01165	-0.00359	0.012618										9.4248	0.007922	-0.00239	0.006978	0.006072	0.006206	0.035573
	-0.01208	-0.00376	0.012508										9.4556	0.007527	0.000433	0.00356	0.005379	0.006555	0.030008
	-0.01222	0.00107	0.010807										9.4864	0.009713	0.003715	0.001046	0.005417	0.006428	0.030911
	-0.01092	0.003193	0.008202										9.5172	0.008443	0.004933	-0.00013	0.002394	0.002777	0.025703
	-0.01105	0.006122	0.007873										9.548	0.006979	0.004848	-0.00095	0.002312	0.003182	0.025546
	-0.00969	0.005891	0.007576										9.5788	0.006939	0.003291	-0.00185	0.002042	0.003834	0.021121
	-0.00996	0.00885	0.008438										9.6096	0.006327	0.002342	-0.00498	0.001949	0.003958	0.019199
	-0.00596	0.009123	0.007108										9.6404	0.007101	0.002916	-0.0064	0.001754	0.003491	0.019416
	-0.00609	0.010375	0.007356										9.6712	0.00472	0.0018	-0.00614	0.000246	0.003194	0.018879
	-0.00527	0.011901	0.006428										9.702	0.005336	0.001759	-0.00592	0.000277	0.000247	0.015857
	-0.00394	0.01237	0.003528										9.7328	0.006421	0.003016	-0.00709	0.000175	0.002732	0.014459
	-0.00364	0.011985	0.003319										9.7636	0.004781	-0.00016	-0.00792	0.001387	0.005563	0.014335
	-0.00375	0.010848	0.003425										9.7944	0.003463	-0.00035	-0.00865	0.001168	0.00762	0.0153
	-0.00264	0.011862	0.003569										9.8252	0.002403	-0.00064	-0.0066	0.002572	0.008605	0.010787
	-0.00352	0.012552	-0.0013										9.856	9.87e-05	0.000327	-0.00735	0.000682	0.010122	0.010365
	-0.00269	0.011063	-0.00078										9.8868	-0.0011	0.005356	-0.00767	0.000155	0.009927	0.009707
	-0.00322	0.010993	0.000583										9.9176	-0.00087	0.006374	-0.00668	-0.00088	0.010419	0.010353
	-0.00023	0.011924	-0.00151										9.9484	-0.00341	0.006888	-0.00585	0.000439	0.010209	0.009263
	-0.00099	0.011652	-0.00132										9.9792	-0.00352	0.005252	-0.00631	-0.00013	0.008978	0.0094
	-0.00216	0.01451	-0.00014										10.01	-0.00154	0.0047	-0.00401	-0.00274	0.00872	0.007644
	-0.0008	0.018522	-0.00015										10.0408	-0.00187	0.003817	-0.00417	-0.00736	0.008665	0.00961
	-0.00152	0.018079	0.004177										10.0716	-0.00272	0.004312	-0.00386	-0.00791	0.006716	0.007865
	0.001882	0.018271	0.004918										10.1024	-0.00346	0.003478	-0.00448	-0.00881	0.009111	0.006571
	0.004138	0.016448	0.005279										10.1332	-0.00151	0.002662	-0.00099	-0.0079	0.009422	0.004118
	0.003445	0.015504	0.004163										10.164	-0.00011	0.001946	-0.00012	-0.00583	0.008305	0.00216
	0.0031	0.017876	0.003861										10.1948	2.45e-05	0.001479	-0.00292	-0.00363	0.009079	0.001353
	0.003465	0.017853	0.00613										10.2256	0.00021	0.001481	-0.00305	-0.00443	0.010091	0.000537
	0.003812	0.01701	0.005094										10.2564	-0.00235	-0.00023	-0.00379	-0.00557	0.009799	0.003388
	0.002353	0.015839	0.004267										10.2872	-0.00446	-0.00091	-0.00433	-0.00518	0.010766	0.00164
	0.003279	0.011665	0.002503										10.318	-0.0046	-0.00133	-0.00547	-0.00266	0.010042	0.002088
	0.003348	0.010899	0.002387										10.3488	-0.00549	0.00044	-0.00475	-0.00149	0.010776	0.001796
	0.002615	0.011652	0.0034										10.3796	-0.00536	0.001256	-0.00589	0.001279	0.013827	0.002746
	0.000514	0.01139	0.000878										10.4104	-0.0054	0.000987	-0.00557	-0.00042	0.013014	0.00432
	0.002005	0.011217	0.004048										10.4412	-0.00606	-0.00223	-0.00477	-0.00134	0.013229	0.004139
	0.001975	0.004727	0.006908										10.472	-0.0084	-0.00377	-0.00155	-0.00134	0.014746	0.004099
	0.001285	0.002706	0.008322										10.5028	-0.00833	-0.0055	-0.00092	0.000506	0.015499	0.005617
	0.000737	0.000124	0.008748										10.5336	-0.00753	-0.00518	-0.00087	-0.00161	0.013208	0.00648
	-0.00097	-0.00076	0.008709										10.5644	-0.00633	-0.00641	0.002552	-0.00156	0.010455	0.005729
	0.000369	-0.00312	0.007879										10.5952	-0.0044	-0.00718	0.004283	-0.00232	0.011275	0.006095
	-0.00088	-0.00311	0.010879										10.626	-0.00511	-0.00413	0.00473	-0.00262	0.0115	0.003768
	0.001621	-0.00375	0.009852										10.6568	-0.00573	-0.00186	0.004527	-0.0017	0.01017	0.005583
	0.001975	-0.00668	0.008339										10.6876	-0.00633	-0.00052	0.004316	-0.00073	0.009019	0.005638
	0.001577	-0.00725	0.007648										10.7184	-0.00686	-0.00179	0.005861	-0.00016	0.008402	0.007412
	0.001821	-0.00651	0.009285										10.7492	-0.0046	-0.00178	0.006294	-0.00048	0.00679	0.007751
	0.00216	-0.00582	0.009495										10.78	-0.00452	-0.00141	0.007107	-2.97e-05	0.003996	0.006693
	0.000945	-0.00562	0.009237										10.8108	-0.0043	-0.00134	0.008043	-0.00085	0.002812	0.005298
	-9.4e-05	-0.00462	0.009178										10.8416	-0.00531	-0.00043	0.008329	0.000625	0.003465	0.003374
	-0.00074	-0.00363	0.008697										10.8724	-0.0066	-0.00527	0.008864	0.000971	0.003898	0.00534
	0.001625	-0.00513	0.005819										10.9032	-0.00662	-0.00597	0.008994	0.000977	0.004693	0.004071
	0.001552	-0.00437	0.007682										10.934	-0.00682	-0.0039	0.008203	6.04e-05	0.004375	0.005732
	0.001562	-0.00363	0.00678										10.9648	-0.00722	-0.00279	0.007423	-0.00097	0.003343	0.005788
	0.0023	-0.00521	0.005385										10.9956	-0.00848	-0.00202	0.007267	-0.00151	0.001064	0.00657
	0.001104	-0.0081	0.006557										11.0264	-0.00903	-0.00242	0.00556	-0.00207	0.000404	0.005826
	0.002489	-0.00854	0.003923										11.0572	-0.00903	-0.00254	0.005665	-0.00246	-0.00026	0.005908
	-0.00116	-0.00821	0.003454										11.088	-0.00791	-0.0009	0.00733	-0.00115	-0.00325	0.005123
	-0.00283	-0.00671	0.003854										11.1188	-0.01049	-0.00016	0.003625	-0.00093	-0.00266	0.005393
	-0.0039	-0.006	0.003607										11.1496	-0.01238	-0.00112	0.003031	-0.00267	-0.00143	0.009099
	-0.00415	-0.00878	0.002822										11.1804	-0.01226	0.000767	0.004558	-0.00218	-0.00096	0.012298
	-0.00358	-0.0083	0.000706										11.2112	-0.01085	0.001335	0.005605	-0.00111	-0.0012	0.012472
	-0.00338	-0.00703	0.000827										11.242	-0.0107	0.00132	0.005763	0.001443	8.2e-06	0.009499
	-0.0038	-0.00827	0.000474										11.2728	-0.00908	0.00061	0.006135	0.001385	-0.00108	0.007719
	-0.00512	-0.00661	0.001667										11.3036	-0.01009	0.000716	0.005681	-0.00159	-0.00208	0.007929
	-0.00463	-0.006	0.002										11.3344	-0.00543	0.001987	0.004149	-0.00027	-0.00204	0.007963
	-0.00534	-0.00633	0.003357										11.3652	-0.00067	0.002524	0.002253	-0.00181	-0.00329	0.010847
	-0.00496	-0.00656	0.003605										11.396	0.003717	0.003232	0.000132	-0.0012	-0.00287	0.010061
	-0.00719	-0.00695	-0.00023										11.4268	0.005491	0.004253	0.000303	0.000143	-0.00276	0.012354
	-0.00722	-0.00612	-0.00307										11.4576	0.005915	0.002145	-0.00273	-0.00058	-0.00408	0.012621
	-0.00173	-0.00386	-0.00327										11.4884	0.005729	0.004303	-0.00276	-0.00192	-0.00407	0.011845
	0.002809	-2.61e-05	-0.00214										11.5192	0.005155	0.005521	-0.00155	-0.00024	-0.00473	0.015253
	0.004749	0.000772	0.005153										11.55	0.003495	0.005776	-0.00233	0.002639	-0.0044	0.016738
	0.00416	0.002975	0.00403										11.5808	0.002003	0.005161	-0.00461	0.003184	-0.00492	0.016433
	0.002104	0.005033	0.004136										11.6116	0.006408	0.000415	-0.00314	0.002745	-0.00436	0.016815
	0.001051	0.008682	0.005312										11.6424	0.007002	-0.00301	-0.00018	0.003593	-0.00376	0.01528
	0.002429	0.010675	0.006156										11.6732	0.005009	-0.00011	0.000294	0.00425	-0.00254	0.016466
	0.002444	0.010553	0.007933										11.704	0.004659	0.001222	-0.00191	0.004224	-0.00411	0.014095
	0.002125	0.010976	0.007032										11.7348	0.002671	0.002407	-0.00078	0.004319	-0.00367	0.013336
	0.002575	0.010211	0.00621										11.7656	0.001988	0.001826	-0.00169	0.005192	-0.00184	0.014104
	0.003176	0.009668	0.007816										11.7964	0.002269	0.002427	-0.00437	0.00525	-0.00051	0.016195
	0.004314	0.009063	0.010047										11.8272	0.003421	0.002087	-0.00553	0.00319	-0.00258	0.017785
	0.005253	0.00864	0.009187										11.858	0.004165	0.004113	-0.00333	0.002196	-0.00495	0.019039
	0.002754	0.008556	0.013943										11.8888	0.004653	0.004249	-0.00525	0.004816	-0.00703	0.018456
	0.001238	0.005274	0.016817										11.9196	0.004209	0.002676	-0.00551	0.004516	-0.00705	0.015958
	0.001158	0.007081	0.017239										11.9504	0.005014	0.003034	-0.00285	0.004323	-0.00371	0.014483
	0.003781	0.0072	0.019117										11.9812	0.005684	0.004518	-0.00213	0.004623	-0.00205	0.01561
	0.005002	0.007298	0.019478										12.012	0.007766	0.005087	8.58e-05	0.005445	-0.00151	0.015699
	0.004234	0.007078	0.020485										12.0428	0.007847	0.004946	0.0002	0.007861	-0.0004	0.016224
	0.004945	0.007042	0.021928										12.0736	0.007477	0.010371	-0.00113	0.007975	-0.0018	0.01699
	0.006512	0.00561	0.024043										12.1044	0.007297	0.011509	0.000467	0.007698	0.000773	0.016695
	0.007215	0.003828	0.025639										12.1352	0.007209	0.013016	-0.0009	0.006903	0.000699	0.013479
	0.007508	0.005905	0.025932										12.166	0.006763	0.012792	2.86e-05	0.004954	-0.00016	0.010632
	0.008536	0.006506	0.029524										12.1968	0.005703	0.012111	-0.00093	0.005443	0.000598	0.010493
	0.009643	0.006437	0.029173										12.2276	0.005985	0.014123	-0.00095	0.003554	0.001699	0.0101
	0.011358	0.006722	0.03021										12.2584	0.006698	0.015354	-0.00112	0.004862	0.004888	0.011978
	0.011754	0.007399	0.030414										12.2892	0.007445	0.015825	0.001455	0.004581	0.005962	0.009389
	0.013046	0.005764	0.029599										12.32	0.002663	0.012099	0.002488	0.002777	0.006253	0.008568
	0.014474	0.00452	0.027642										12.3508	-0.00283	0.011428	0.002535	0.003145	0.008081	0.006448
	0.014113	0.005383	0.027581										12.3816	-0.00764	0.012801	0.002796	0.002809	0.008933	0.005546
	0.015529	0.005178	0.029132										12.4124	-0.00809	0.0144	0.001621	0.002279	0.008557	0.00306
	0.01519	0.004363	0.029723										12.4432	-0.00617	0.014212	0.001739	0.002966	0.011585	0.001828
	0.008616	0.002099	0.029672										12.474	-0.00508	0.012805	0.001787	0.002353	0.011724	0.00357
	0.005102	1.16e-05	0.028858										12.5048	-0.00167	0.011364	0.001461	0.001406	0.012568	0.001106
	0.003547	0.001198	0.021035										12.5356	-0.00118	0.012248	-0.00041	-0.00274	0.012904	0.002358
	0.002976	-0.00146	0.022081										12.5664	-0.00138	0.013306	0.001465	-0.0031	0.013015	0.002244
	0.002596	-0.00311	0.021052										12.5972	-0.003	0.014007	-0.00018	-0.00236	0.01241	0.001962
	0.001574	-0.00542	0.019816										12.628	-0.00386	0.013997	-0.00265	-0.00319	0.01288	0.003793
	0.000227	-0.00739	0.019264										12.6588	-0.0022	0.00964	-0.0008	-0.00327	0.012116	0.003799
	-4.29e-05	-0.0056	0.020275										12.6896	-0.00291	0.008234	0.000234	-0.00177	0.013449	0.003472
	2.89e-05	-0.00572	0.021232										12.7204	-0.00191	0.007499	0.002585	-0.00107	0.01387	0.004058
	0.002075	-0.00416	0.022372										12.7512	-0.00271	0.009092	0.003428	-0.00165	0.013688	0.004248
	0.004269	-0.00459	0.020144										12.782	-0.00232	0.008421	0.004688	-0.00177	0.013639	0.004889
	0.004537	-0.00507	0.018733										12.8128	-0.00255	0.008919	0.005764	-0.00127	0.01392	0.004792
	0.004099	-0.00264	0.020053										12.8436	-0.00271	0.008034	0.003341	-0.00086	0.015338	0.001536
	0.005458	-0.00135	0.016275										12.8744	-0.00297	0.008305	0.004242	-0.0037	0.017935	0.003447
	0.004555	-0.00067	0.012537										12.9052	-0.00172	0.010068	0.004961	-0.00352	0.019994	0.005234
	0.004551	-0.00297	0.0129										12.936	0.000111	0.009006	0.003051	-0.00291	0.021419	0.006121
	0.001273	-0.00312	0.010258										12.9668	0.00063	0.007059	0.001021	-0.00113	0.020862	0.005647
	-0.00077	-0.00377	0.008133										12.9976	0.000432	0.006817	-0.00093	0.000872	0.020599	0.004581
	-0.00032	-0.00358	0.005167										13.0284	0.001532	0.006231	-0.00083	-0.00163	0.019988	0.005342
	-0.00145	-0.00258	0.00413										13.0592	0.000709	-0.00039	-0.00082	-0.00365	0.020271	0.004981
	-0.00214	-0.00186	0.002712										13.09	0.001406	-0.00114	-0.00142	-0.0017	0.02005	0.003913
	-0.00189	-0.00085	0.003758										13.1208	0.001963	-0.00345	-0.00046	-0.00054	0.019839	0.00427
	-0.00146	-0.00133	0.004786										13.1516	0.005115	-0.00115	-0.00235	-0.00102	0.022771	0.00494
	-0.00199	-0.00219	0.001369										13.1824	0.005586	-0.00082	-0.00244	-0.00231	0.022602	0.003727
	-0.00186	-0.00309	0.001389										13.2132	0.006032	-0.00176	-0.00319	-0.00208	0.022032	0.003439
	-0.00253	-0.00229	0.001844										13.244	0.004236	-0.00084	-0.00347	-0.00339	0.019518	0.002358
	-0.00319	-0.00366	0.00089										13.2748	0.003932	0.000746	-0.00434	-0.00295	0.019042	0.003531
	-0.0046	-0.00159	0.002844										13.3056	0.004381	0.001204	-0.00362	-0.00362	0.01907	0.002984
	-0.00496	-0.00125	0.002596										13.3364	0.004604	0.001357	-0.00272	-0.00324	0.016214	0.002356
	-0.00345	-0.00165	0.001901										13.3672	0.005233	0.000437	-0.00253	-0.00353	0.015363	0.00235
	-0.00454	-0.00198	0.00139										13.398	0.005135	-0.00182	-0.00216	-0.00431	0.014811	0.00224
	-0.00418	-0.0002	0.000838										13.4288	0.004882	0.000267	-0.00209	-0.00455	0.012192	0.00468
	-0.00314	-4.26e-05	0.00171										13.4596	0.003939	0.000379	-0.00211	-0.00425	0.013126	0.004706
	-0.00418	-0.00099	0.00154										13.4904	0.000345	0.001621	-0.00339	-0.00374	0.013475	0.003046
	-0.00435	-0.00212	0.005101										13.5212	-0.00016	0.00318	-0.00147	-0.00363	0.017235	0.003365
	0.000381	-0.00256	0.004819										13.552	-0.00015	0.002398	-0.00337	-0.00399	0.018399	0.003274
	0.00082	-0.00283	0.00371										13.5828	-0.00319	0.006817	-0.00363	-0.00462	0.019921	0.005494

## Sheet: Fig5c
	CF		PF
time (ms)	mean	SEM	mean	SEM
2	0.7841	0.07469	0.871	0.1428
5	0.9435	0.07593	1.215	0.3238
8	0.9973	0.05093	0.973	0.08107
11	1.108	0.05502	1.047	0.05734
14	1.161	0.06196	1.196	0.1054
17	1.179	0.07451	1.14	0.07473
20	1.268	0.07068	1.232	0.1034
23	1.314	0.08282	1.55	0.2313
26	1.339	0.06517	1.353	0.1444
29	1.312	0.1168	1.592	0.09979
32	1.456	0.07854	1.43	0.1421
35	1.504	0.07125	1.836	0.435
38	1.577	0.1122	1.495	0.1585
41	1.425	0.08735	1.686	0.09485
44	1.704	0.1218	1.974	0.2369
47	1.507	0.07523	1.742	0.2098
50	1.573	0.09312	1.603	0.1643
53	1.617	0.1373	1.57	0.3152
56	1.6	0.1446	1.625	0.1321
59	1.493	0.1015	1.845	0.1959
62	1.586	0.1036	1.762	0.1876
65	1.735	0.1501	1.705	0.1403
68	1.653	0.1345	1.888	0.1173
71	1.812	0.156	2.17	0.2851
74	1.793	0.109	2.193	0.3678
77	1.719	0.1402	1.572	0.3065
80	1.708	0.1017	2.383	0.3816
83	1.566	0.09467	1.81	0.495
86	1.853	0.1182	1.677	0.2877
89	1.751	0.1801	1.84	0.1258
92	1.808	0.1415	1.745	0.2125
95	1.726	0.2052	2.142	0.3197
98	2.195	0.2537	1.598	0.2699

## Sheet: Fig5d, tau
Tau (ms)	CF
3/18/19_Cell2	12.65
4/26/19_Cell1	22.03
5/23/19_Cell2	66.7
5/28/19_Cell1	18.3
5/29/19_Cell4	16.67
3/11/20_Cell3	22.75
8/30/19_Cell1	37.5
8/30/19_Cell2_S2_1	31.76
9/2/19_Cell5	7.865
9/25/19_Cell1	20.71
10/11/19_Cell1	61.94
11/4/19_Cell1	21.31
9/12/19_Cell2	47.23		Unpaired t test
9/13/19_Cell3	57.19		P value	0.9751
6/12/20_Cell5	15.79		P value summary	ns
			Significantly different (P < 0.05)?	No
Mean	30.69		One- or two-tailed P value?	Two-tailed
Std. Deviation	18.98		t, df	t=0.03164, df=21
Std. Error of Mean	4.899
	PF
3/14/19_Cell3_S1	20.04
3/14/19_Cell3_S3	28.57
4/26/19_Cell2	41.27
5/22/19_Cell2_LS1	33.33
5/22/19_Cell1_CS1	22.93
5/24/19_Cell2	30.04
5/28/19_Cell3	16.67
5/30/19_Cell1	50.83
Mean	30.46
Std. Deviation	11.33
Std. Error of Mean	4.007

## Sheet: Fig5d, sigma max
Tau (ms)	CF
3/18/19_Cell2	1.428
4/26/19_Cell1	1.923
5/23/19_Cell2	2.64
5/28/19_Cell1	1.072
5/29/19_Cell4	1.25
3/11/20_Cell3	1.7
8/30/19_Cell1	1.981
8/30/19_Cell2_S2_1	1.89
9/2/19_Cell5	1.6
9/25/19_Cell1	1.858
10/11/19_Cell1	2.39
11/4/19_Cell1	1.352
9/12/19_Cell2	2.477		Unpaired t test
9/13/19_Cell3	2.818		P value	0.7188
6/12/20_Cell5	1.823		P value summary	ns
			Significantly different (P < 0.05)?	No
Mean	1.88		One- or two-tailed P value?	Two-tailed
Std. Deviation	0.5164		t, df	t=0.3650, df=21
Std. Error of Mean	0.1333
	PF
3/14/19_Cell3_S1	1.75
3/14/19_Cell3_S3	1.43
4/26/19_Cell2	2.083
5/22/19_Cell2_LS1	1.95
5/22/19_Cell1_CS1	2.657
5/24/19_Cell2	1.636
5/28/19_Cell3	1.65
5/30/19_Cell1	2.513
Mean	1.959
Std. Deviation	0.4364
Std. Error of Mean	0.1543
