# Supplementary material for: Afferent convergence to a shared population of interneuron AMPA receptors
Source: Nat Commun. 2023 May 30;14:3113. doi: 10.1038/s41467-023-38854-2 (PMC10229553; doi:10.1038/s41467-023-38854-2)
Supplement: Supplementary file 4 — Source Data [file 41467_2023_38854_MOESM4_ESM.zip › Source Data Figure6.xlsx]

## Sheet: Figure6b
CF, example fluorescence profiles
distance (um)	-9 ms	-7 ms	-5 ms	-3 ms	-1 ms	3 ms		Gaussian Fit Coefficients (3 ms)
0	-0.00465	0.004251	0.00148	-0.00257	-0.00466	0.003348
0.0308	-0.00536	0.0036	0.000749	-0.0033	-0.00414	0.004612		Amplitude (dG/R)	0.0824685	0.0411279
0.0616	-0.00635	0.002688	-0.00029	-0.00292	-0.00165	0.003638		Position (um)	2.06943	4.41998
0.0924	-0.00745	0.002386	-0.00137	-0.00397	-0.00126	0.003358		sigma (um)	0.636602	0.471499
0.1232	-0.00509	0.002456	-0.0014	-0.00396	-0.00178	0.002832
0.154	-0.00518	0.002368	0.001354	-0.0046	-0.00089	0.002737
0.1848	-0.00533	0.003908	0.000605	0.000285	-0.00159	0.002054
0.2156	-0.00566	0.00415	0.001307	-0.00056	-0.00246	0.002797
0.2464	-0.00095	0.003466	0.000561	0.000347	-0.00264	0.002052
0.2772	-0.00108	0.003259	0.00177	0.000158	-0.00335	0.004768
0.308	-0.00132	0.002372	0.001416	-0.00068	-0.00423	0.005039
0.3388	-0.00157	0.002021	0.002525	0.001469	-0.00459	0.006187
0.3696	-0.00135	0.001623	0.002113	0.00221	-0.00504	0.006916
0.4004	-0.00115	0.001715	0.001222	0.003391	-0.00544	0.008536
0.4312	-0.00131	0.001913	0.000446	0.002755	-0.00618	0.008813
0.462	-0.00161	0.002492	0.000506	0.002938	-0.0061	0.009467
0.4928	-0.00021	0.002986	0.002996	0.002283	-0.00644	0.010084
0.5236	0.002966	0.002832	0.001902	0.00219	-0.00707	0.011353
0.5544	0.005768	0.00331	0.002761	0.003152	-0.00529	0.01279
0.5852	0.007151	0.003265	-0.00023	0.001542	-0.00361	0.016092
0.616	0.008016	0.004715	-0.00291	-0.00024	-0.00213	0.018826
0.6468	0.00723	0.006004	-0.00116	4.26e-05	-0.00184	0.019499
0.6776	0.007204	0.005652	-0.00298	-0.00046	-0.00466	0.020053
0.7084	0.007895	0.003833	0.000773	0.001002	-0.00551	0.021441
0.7392	0.009829	0.003935	0.002292	0.001873	-0.00501	0.022607
0.77	0.012873	0.00118	0.002243	0.002398	-0.00271	0.016925
0.8008	0.013143	0.000945	0.001654	0.002618	-0.00296	0.017291
0.8316	0.012649	-0.00444	0.000979	0.002062	-0.00065	0.020183
0.8624	0.013502	-0.00391	0.001299	0.002046	-0.00025	0.023285
0.8932	0.014446	-0.00679	0.003577	0.002064	0.000785	0.023973
0.924	0.014256	-0.0072	0.004651	0.000155	0.002413	0.021883
0.9548	0.012137	-0.00603	0.004705	-0.00044	0.00384	0.023226
0.9856	0.009076	-0.00456	0.003953	3.93e-05	0.004165	0.025119
1.0164	0.008657	-0.00429	0.004199	-0.00039	0.002894	0.024141
1.0472	0.010053	-0.00235	0.004693	-0.00114	-0.00056	0.02654
1.078	0.012017	-0.00248	0.004952	2.27e-05	-0.00085	0.030657
1.1088	0.009645	-0.00293	0.005668	-5.37e-05	-0.00068	0.031903
1.1396	0.010865	-0.00323	0.002941	2.4e-05	-0.00214	0.032203
1.1704	0.010387	-0.00455	0.003062	-0.00376	-0.00118	0.033365
1.2012	0.010327	-0.00404	0.002726	-0.00348	-0.00109	0.032826
1.232	0.004979	-0.00341	0.003283	-0.00499	-0.00076	0.038455
1.2628	0.004425	-0.00341	0.002919	-0.00297	-7e-05	0.03601
1.2936	0.005756	-0.0034	0.004297	-0.00257	0.000333	0.03798
1.3244	0.005834	-0.00236	0.002757	-0.00465	-0.00024	0.039349
1.3552	0.005031	-0.00236	0.003855	-0.00547	0.00019	0.042157
1.386	0.004846	-0.00223	0.004074	-0.00696	0.000318	0.04325
1.4168	0.005696	-0.00238	0.005046	-0.00594	0.001027	0.045055
1.4476	0.005639	-0.0021	0.004323	-0.00562	0.001225	0.045663
1.4784	0.004788	-0.00158	0.003188	-0.00476	0.002667	0.04937
1.5092	0.001872	-0.00184	0.004455	-0.00417	0.002544	0.051185
1.54	0.000823	-0.00113	0.005351	-0.00433	0.002556	0.053128
1.5708	0.001107	-0.00111	0.005264	-0.004	0.001264	0.053
1.6016	0.000982	-0.00177	0.005446	-0.00262	0.000302	0.053747
1.6324	0.001143	-0.00073	0.002965	-0.00232	9.2e-05	0.056166
1.6632	-0.00018	0.000124	0.002103	-0.00275	0.002735	0.059291
1.694	-0.00099	0.000795	-0.00112	-0.00305	0.004013	0.063033
1.7248	-0.00061	0.002279	-0.00318	-0.00274	0.004282	0.065608
1.7556	-0.00357	0.002699	-0.00204	-0.00334	0.003056	0.068193
1.7864	-0.00289	0.003932	-0.00171	-0.00264	9.96e-05	0.073161
1.8172	-0.00204	0.003865	-0.0018	-0.00142	-0.00123	0.074271
1.848	-0.0025	0.006033	0.000203	-0.00038	-0.00223	0.075599
1.8788	-0.00251	0.007511	-0.00302	0.001708	-0.00218	0.077269
1.9096	-0.00295	0.007734	-0.0046	0.001871	-0.00223	0.079711
1.9404	-0.00255	0.006822	-0.00467	0.000262	-0.0026	0.081505
1.9712	-0.00252	0.005411	-0.00469	0.000899	-0.00221	0.082046
2.002	-0.00195	0.006143	-0.0051	0.001468	-0.00221	0.08435
2.0328	-0.00308	0.005318	-0.00461	0.003775	-0.00174	0.083645
2.0636	-0.00497	0.005364	-0.00481	0.00591	-0.00257	0.081318
2.0944	-0.00571	0.005186	-0.00635	0.008285	-0.0032	0.084413
2.1252	-0.00774	0.005122	-0.00566	0.010357	-0.00237	0.084218
2.156	-0.00751	0.004281	-0.0051	0.008996	-0.00178	0.08347
2.1868	-0.00423	0.003154	-0.00567	0.009203	-0.00143	0.083856
2.2176	-0.00215	0.002292	-0.00576	0.009298	-0.00173	0.080014
2.2484	-0.00075	0.00277	-0.00767	0.006599	-0.00268	0.081489
2.2792	-0.00119	0.00348	-0.00377	0.006248	-0.00165	0.080106
2.31	-0.00042	0.002152	-0.00238	0.007198	-0.00181	0.080057
2.3408	0.002026	0.006893	-0.00292	0.008171	-0.00048	0.07724
2.3716	0.002051	0.007305	-0.00259	0.008592	-0.00072	0.074104
2.4024	0.001341	0.008249	-0.00325	0.007528	-0.00167	0.076323
2.4332	0.002269	0.007296	-0.00305	0.006719	-0.00288	0.075565
2.464	0.002547	0.005796	-0.00492	0.005769	-0.00403	0.072239
2.4948	0.001708	0.006113	-0.0055	0.005534	-0.00388	0.068665
2.5256	0.000999	0.006615	-0.00587	0.005607	-0.00497	0.067472
2.5564	0.000668	0.006879	-0.00507	0.006285	-0.00482	0.065347
2.5872	0.001871	0.006938	-0.00452	0.006115	-0.00401	0.062198
2.618	0.002469	0.00596	-0.00342	0.006913	-0.00356	0.058488
2.6488	0.002213	0.006186	-0.0023	0.006307	-0.0058	0.055332
2.6796	0.002647	0.006813	-0.00235	0.005403	-0.00687	0.052157
2.7104	0.000824	0.00787	-0.00117	0.00448	-0.00702	0.050775
2.7412	0.001923	0.008115	-0.00134	0.002382	-0.00828	0.047982
2.772	0.003059	0.008026	-0.00164	0.001435	-0.00838	0.042107
2.8028	0.003711	0.008433	-0.0014	0.000986	-0.00944	0.039171
2.8336	0.003647	0.00563	-0.00272	0.000689	-0.00777	0.036391
2.8644	0.004842	0.005015	-0.00162	-0.00068	-0.00765	0.034549
2.8952	0.005214	0.004252	-0.00104	0.000733	-0.00846	0.031284
2.926	0.003994	0.004324	0.000392	0.001338	-0.00866	0.02708
2.9568	0.006279	0.005366	0.000954	0.000811	-0.00799	0.027196
2.9876	0.006908	0.006471	0.003228	0.002221	-0.00763	0.025214
3.0184	0.006934	0.006118	0.003476	0.000656	-0.00692	0.02526
3.0492	0.007175	0.006085	0.00513	-0.00205	-0.00569	0.025461
3.08	0.007768	0.006768	0.005797	-0.00535	-0.00358	0.020873
3.1108	0.008364	0.006904	0.004336	-0.00657	-0.00365	0.021021
3.1416	0.007798	0.010062	0.004814	-0.00567	-0.0047	0.021546
3.1724	0.005701	0.011063	0.004361	-0.00503	-0.00451	0.020896
3.2032	0.004735	0.011188	0.00457	-0.00409	-0.00469	0.018772
3.234	0.004273	0.010222	0.004376	-0.00354	-0.00327	0.016373
3.2648	0.004203	0.009954	-0.00117	-0.00188	-0.00351	0.014955
3.2956	0.00399	0.010052	-0.00293	-0.00293	-0.00309	0.012375
3.3264	0.001838	0.008601	-0.00271	-0.004	-0.00486	0.011358
3.3572	0.003803	0.007954	-0.00191	-0.00413	-0.00444	0.013109
3.388	0.006007	0.007574	-0.00083	-0.00412	-0.00402	0.010005
3.4188	0.006182	0.007455	-0.00108	-0.00413	-0.00327	0.011084
3.4496	0.005128	0.009529	-0.00011	-0.00326	-0.00355	0.010682
3.4804	0.0061	0.010243	0.000114	-0.00288	-0.0039	0.01246
3.5112	0.008898	0.010479	0.000182	-0.00285	-0.0043	0.012566
3.542	0.008677	0.012711	-0.00103	-0.00269	-0.00296	0.011921
3.5728	0.007647	0.01266	-0.0011	-0.00284	-0.0042	0.013584
3.6036	0.008659	0.011632	-0.00115	-0.00289	-0.00384	0.013528
3.6344	0.010057	0.012806	-0.00128	-0.00298	-0.00375	0.01592
3.6652	0.009486	0.013756	0.000243	-0.00308	-0.00326	0.015807
3.696	0.010117	0.01264	-2.32e-05	-0.0033	-0.00098	0.015761
3.7268	0.009442	0.013565	-0.00026	-0.00335	-0.00055	0.016523
3.7576	0.009249	0.013123	-0.00027	-0.00271	-0.00096	0.018336
3.7884	0.010221	0.013961	0.000111	-0.00195	0.000285	0.017766
3.8192	0.012309	0.014413	-0.00058	-0.00162	-0.00018	0.019055
3.85	0.011243	0.014622	-0.00117	-0.00199	0.000724	0.020918
3.8808	0.011232	0.014835	-0.00197	-0.00226	0.001157	0.024093
3.9116	0.012394	0.014831	-0.00228	-0.00209	0.000394	0.026383
3.9424	0.01137	0.013409	-0.00303	-0.00221	0.000152	0.026237
3.9732	0.011552	0.011903	-0.00534	-0.00405	0.002905	0.028528
4.004	0.012179	0.011655	-0.00596	-0.00399	0.002292	0.027589
4.0348	0.012543	0.012544	-0.00789	-0.00387	0.002331	0.026851
4.0656	0.011813	0.01147	-0.00745	-0.00335	0.000349	0.030011
4.0964	0.012274	0.012427	-0.00683	-0.00392	-0.00023	0.03074
4.1272	0.013224	0.009164	-0.00746	-0.00486	-0.00057	0.032321
4.158	0.012001	0.011628	-0.00818	-0.00416	-0.00139	0.032805
4.1888	0.010873	0.012292	-0.00714	-0.00416	-0.00234	0.033635
4.2196	0.011495	0.014237	-0.00671	-0.00397	-0.00347	0.036232
4.2504	0.010019	0.013639	-0.00569	-0.00606	-0.00377	0.038969
4.2812	0.011197	0.013418	-0.00496	-0.00558	-0.00328	0.039699
4.312	0.012852	0.009333	-0.00488	-0.00433	-0.00255	0.040751
4.3428	0.011262	0.01113	-0.00644	-0.00325	-0.00271	0.042093
4.3736	0.009849	0.012316	-0.007	-0.00168	-0.00162	0.040918
4.4044	0.009091	0.012383	-0.00647	-0.00133	-2.93e-05	0.039753
4.4352	0.008238	0.010745	-0.00586	-0.00196	0.001173	0.043977
4.466	0.007082	0.01167	-0.00533	-0.00281	0.001004	0.043642
4.4968	0.004688	0.011575	-0.00497	-0.00311	0.00024	0.042535
4.5276	0.004185	0.008612	-0.00292	-0.00398	-0.00205	0.041022
4.5584	0.003639	0.008619	-0.00269	-0.00484	-0.0001	0.039703
4.5892	0.00362	0.010653	-0.00388	-0.00628	-0.00036	0.042087
4.62	0.006453	0.010964	-0.00624	-0.00705	-0.0013	0.038675
4.6508	0.007432	0.0102	-0.00487	-0.0076	0.002748	0.0373
4.6816	0.010396	0.008338	-0.00403	-0.00393	-0.00068	0.034587
4.7124	0.010529	0.008952	-0.00407	-0.00408	0.006278	0.032028
4.7432	0.008234	0.007979	-0.00274	-0.00433	0.008085	0.029338
4.774	0.005594	0.005789	-0.00408	0.000251	0.006467	0.030216
4.8048	0.003232	0.004683	-0.00341	-0.00087	0.008174	0.028338
4.8356	0.003065	0.00453	-0.00395	-0.00052	0.006045	0.03165
4.8664	0.002316	0.003541	-0.00298	-0.0007	0.006181	0.027109
4.8972	0.010151	0.001947	-0.0047	-0.00111	0.008777	0.024084
4.928	0.010796	0.011021	-0.00175	-0.00218	0.007539	0.021401
4.9588	0.00918	0.013811	0.00024	-0.00151	0.003948	0.018604
4.9896	0.008849	0.015308	0.000157	-0.00386	0.00949	0.017288
5.0204	0.007812	0.013737	0.002707	-0.00219	0.009405	0.017824
5.0512	0.006767	0.012964	0.002166	0.003212	0.010503	0.013782
5.082	0.004904	0.012491	0.000796	0.002233	0.009825	0.011518
5.1128	0.004636	0.011535	0.000889	0.001205	0.010625	0.017478
5.1436	0.007094	0.008039	0.000307	0.001475	0.009822	0.014775
5.1744	0.008519	0.007628	7.98e-05	-0.00085	0.010577	0.018944
5.2052	0.014007	0.00627	0.00469	-0.00253	0.009214	0.016798
5.236	0.014666	0.004775	0.003966	-0.00347	0.016664	0.016041
5.2668	0.011688	0.003743	0.006063	-0.00362	0.022134	0.01551
5.2976	0.010871	0.003178	0.004368	-0.00063	0.025753	0.013342
5.3284	0.018494	-0.00021	0.004253	0.001606	0.024711	0.015729
5.3592	0.021425	-0.00344	0.002981	0.00135	0.022982	0.014469
5.39	0.02029	-0.005	0.00157	0.006988	0.019734	0.017409
5.4208	0.020303	-0.0045	0.001117	0.010686	0.017002	0.010829

## Sheet: Figure6c
PF, example fluorescence profiles
distance (um)	-9 ms	-7 ms	-5 ms	-3 ms	-1 ms	3 ms		Gaussian Fit Coefficients (3 ms)
0	-0.00104	0.002215	0.005387	0.000622	-0.00378	0.011234
0.0308	8.63e-05	0.001538	0.006514	0.000494	-0.00264	0.013166		Amplitude (dG/R)	0.0554708
0.0616	0.000154	0.001045	0.007174	0.001113	-0.00254	0.013989		Position (um)	1.56116
0.0924	0.000418	7.91e-05	0.006841	0.001354	-0.00352	0.015668		sigma (um)	0.873626
0.1232	8.27e-05	0.002004	0.007641	0.000985	-0.00442	0.015504
0.154	-0.0008	0.004598	0.008494	0.00123	-0.0024	0.015956
0.1848	-6.91e-05	0.004313	0.009778	0.001387	-0.00162	0.018459
0.2156	0.000128	0.003465	0.009438	0.000402	-0.00248	0.020475
0.2464	0.001828	0.002966	0.009457	0.000944	-0.00187	0.021239
0.2772	0.002505	0.00187	0.010102	-0.00018	-0.00287	0.021473
0.308	0.003171	0.001405	0.009062	0.000427	-0.00389	0.022802
0.3388	0.005305	0.00038	0.009022	0.001387	-0.00437	0.023945
0.3696	0.004736	-0.00081	0.00831	0.003457	-0.00505	0.022843
0.4004	0.004723	-0.00147	0.010846	0.00824	-0.00619	0.022313
0.4312	0.004293	-0.00058	0.010811	0.009678	-0.00573	0.023861
0.462	0.004253	0.001369	0.011714	0.011244	-0.0058	0.023835
0.4928	0.003244	0.000333	0.011586	0.011713	-0.0068	0.025639
0.5236	0.002329	-0.00061	0.011097	0.011851	-0.00727	0.027829
0.5544	0.000553	0.000764	0.00807	0.012956	-0.00622	0.02972
0.5852	0.002318	-0.00134	0.007681	0.013498	-0.00575	0.031488
0.616	0.000344	0.000501	0.009921	0.008848	-0.00481	0.033283
0.6468	0.001133	0.002588	0.009837	0.005934	-0.00447	0.032819
0.6776	-0.00012	0.00325	0.007761	0.006018	-0.00495	0.033136
0.7084	-0.00058	0.003197	0.002519	0.006062	-0.0054	0.034045
0.7392	0.000392	0.00273	0.004041	0.00664	-0.00339	0.036909
0.77	-0.00016	0.001809	0.006085	0.005557	-0.00337	0.037004
0.8008	0.00219	-0.00034	0.003599	0.006386	-0.00236	0.038697
0.8316	0.003016	-0.00118	0.007114	0.006937	0.001838	0.040363
0.8624	0.003642	-0.00148	0.008214	0.009007	0.003089	0.039954
0.8932	0.004274	-0.00162	0.008724	0.010309	0.004806	0.04291
0.924	0.003763	-0.00105	0.007248	0.009443	0.00596	0.04429
0.9548	0.002669	-0.00203	0.008412	0.00934	0.00469	0.042597
0.9856	0.001874	-0.00498	0.008698	0.009627	0.004032	0.038582
1.0164	0.001868	-0.00448	0.007056	0.008629	0.004709	0.036413
1.0472	0.00119	-0.00367	0.006099	0.007906	0.006299	0.037301
1.078	0.003546	-0.0025	0.007156	0.006967	0.006627	0.038413
1.1088	0.004776	-0.00409	0.006932	0.007793	0.007177	0.041284
1.1396	0.005961	-0.00737	0.008732	0.008765	0.005596	0.041099
1.1704	0.006189	-0.00756	0.007176	0.010253	0.005213	0.040065
1.2012	0.006444	-0.00644	0.00871	0.011307	0.007672	0.039985
1.232	0.004674	-0.00675	0.008611	0.011768	0.007136	0.040845
1.2628	0.003622	-0.00609	0.008285	0.013041	0.00811	0.043313
1.2936	0.002295	-0.00615	0.009567	0.011526	0.009001	0.043652
1.3244	-0.00058	-0.00577	0.010211	0.00983	0.009242	0.04448
1.3552	-0.00061	-0.00381	0.013335	0.006644	0.011356	0.047827
1.386	-0.00108	-0.00336	0.012132	0.002911	0.012202	0.049293
1.4168	0.00121	-0.00479	0.011983	0.003349	0.010859	0.049616
1.4476	0.001575	-0.00609	0.01183	0.004282	0.010722	0.049948
1.4784	0.00303	-0.00551	0.011548	0.004617	0.012307	0.053038
1.5092	0.003986	-0.00558	0.012542	0.0047	0.012984	0.052393
1.54	0.004349	-0.00563	0.014022	0.004465	0.011777	0.053661
1.5708	0.002928	-0.00613	0.013348	0.004655	0.01234	0.055407
1.6016	0.004557	-0.00657	0.011811	0.003897	0.011926	0.054472
1.6324	0.003354	-0.00715	0.01325	0.004042	0.011655	0.054183
1.6632	0.004503	-0.00885	0.014993	0.004347	0.012937	0.055133
1.694	0.004479	-0.00789	0.016042	0.005779	0.013527	0.055527
1.7248	0.005252	-0.0053	0.015192	0.006573	0.010747	0.055264
1.7556	0.002659	-0.00451	0.014168	0.005731	0.009184	0.057437
1.7864	0.002433	-0.00455	0.014346	0.004754	0.007045	0.056889
1.8172	0.002114	-0.00267	0.012674	0.004777	0.002915	0.05805
1.848	0.004121	-0.00185	0.012807	0.003042	0.003842	0.058595
1.8788	0.005509	-0.00188	0.012416	0.002926	0.002189	0.057399
1.9096	0.005466	-0.00125	0.013904	0.00318	-0.00011	0.057216
1.9404	0.005682	0.001027	0.012811	0.003663	8.67e-07	0.05729
1.9712	0.006799	-0.00025	0.014292	0.003098	-0.00071	0.059644
2.002	0.005387	0.000832	0.014509	0.004153	-0.00266	0.06096
2.0328	0.004921	0.000638	0.014761	0.004433	-0.00345	0.060205
2.0636	0.001844	0.000435	0.013502	0.004846	-0.00342	0.057944
2.0944	0.00039	-0.00039	0.012604	0.004315	-0.00394	0.055265
2.1252	0.000964	0.000129	0.011141	0.00296	-0.00457	0.054878
2.156	0.000567	-0.00035	0.012365	0.002079	-0.00468	0.053653
2.1868	0.000888	-0.00019	0.011112	0.00217	-0.00695	0.053722
2.2176	-0.00015	-0.00052	0.012357	0.002635	-0.00808	0.053431
2.2484	-0.00022	-0.00022	0.011893	0.001423	-0.00847	0.050688
2.2792	0.001114	-0.00034	0.012604	0.004399	-0.00766	0.048477
2.31	0.001833	0.002269	0.011823	0.005227	-0.00749	0.045708
2.3408	0.003656	0.001438	0.009011	0.005862	-0.0081	0.04421
2.3716	0.004361	0.003836	0.007488	0.004213	-0.00615	0.043327
2.4024	0.001534	0.004065	0.007463	0.002566	-0.00509	0.041055
2.4332	0.002005	0.003103	0.007452	0.000312	-0.0048	0.040903
2.464	0.001431	0.003363	0.007372	-0.00042	-0.00265	0.035927
2.4948	0.000833	0.003414	0.006273	-0.00063	-0.00216	0.034283
2.5256	0.000768	0.002545	0.004995	0.000229	-0.00248	0.030472
2.5564	0.001905	0.001718	0.005594	3.2e-05	-0.00286	0.02805
2.5872	0.002184	0.000624	0.006047	0.001309	-0.00284	0.027321
2.618	0.002745	-0.0004	0.005137	0.001057	-0.00197	0.026411
2.6488	0.003187	-0.00046	0.003587	0.002569	-0.00192	0.02411
2.6796	0.003242	-0.00122	0.002684	0.001149	-0.002	0.024671
2.7104	0.001282	-0.00265	0.002534	-0.0013	-0.00043	0.022598
2.7412	0.001759	-0.00316	0.002447	-0.00078	0.000465	0.019042
2.772	0.000865	-0.00226	0.002783	2.05e-06	0.001539	0.018388
2.8028	0.001522	-0.00449	0.003413	0.000197	0.002756	0.016554
2.8336	-0.0001	-0.00625	0.00407	0.000814	0.00048	0.015266
2.8644	-0.00173	-0.0067	0.003368	0.002372	0.000807	0.014237
2.8952	-0.00221	-0.00546	0.002559	0.002191	0.001496	0.012663
2.926	-0.00201	-0.00665	0.003162	0.001772	0.002799	0.01121
2.9568	-0.00242	-0.00608	0.001803	0.003358	0.002281	0.009228
2.9876	-0.00181	-0.00676	0.001889	0.003089	0.002184	0.007831
3.0184	-0.00082	-0.00708	0.001531	0.00213	0.002455	0.00661
3.0492	-0.00051	-0.00688	0.001096	0.00204	0.002935	0.005256
3.08	-0.00023	-0.00528	0.000981	0.001319	0.003662	0.006657
3.1108	-0.00174	-0.00384	-0.00044	0.000337	0.003591	0.007052
3.1416	0.000829	-0.00128	0.000464	9.96e-06	0.002719	0.006866
3.1724	0.002735	-0.00146	0.000132	-0.00099	0.00336	0.005312
3.2032	0.002956	-0.00025	-0.00058	-0.00344	0.005996	0.002842
3.234	0.002683	-0.00019	-0.0003	-0.00267	0.006876	0.002376
3.2648	0.003686	8.16e-05	-0.0016	-0.00526	0.006343	0.002617
3.2956	0.004215	-0.00272	0.001406	-0.00606	0.005858	0.003968
3.3264	0.002719	-0.00218	0.002797	-0.00637	0.005079	0.003654
3.3572	0.002735	-0.00382	0.002949	-0.00596	0.002608	0.002646
3.388	0.003894	-0.00297	0.002706	-0.00584	0.002503	0.002474
3.4188	0.002934	-0.00287	0.001769	-0.00619	0.001904	0.002173
3.4496	0.003173	-0.00258	0.003399	-0.00581	0.000251	0.001569
3.4804	0.004404	0.000923	0.00485	-0.0064	-0.00145	0.002685
3.5112	0.004325	0.002951	0.005567	-0.00713	-0.00075	0.003546
3.542	0.005339	0.005479	0.005405	-0.0061	0.000407	0.002608
3.5728	0.004577	0.006539	0.007292	-0.00646	0.000651	0.004431
3.6036	0.003946	0.006946	0.008127	-0.00611	0.000796	0.005607
3.6344	0.002428	0.010404	0.007964	-0.00759	-0.00053	0.007307
3.6652	0.003401	0.011761	0.007601	-0.00711	-0.00054	0.005956
3.696	0.006479	0.012224	0.00907	-0.00654	-0.00154	0.006756
3.7268	0.007546	0.012846	0.009539	-0.00752	-0.00227	0.006591
3.7576	0.007293	0.013517	0.008885	-0.00734	-0.00231	0.005558
3.7884	0.007642	0.01459	0.008106	-0.00704	-0.00288	0.004858
3.8192	0.006951	0.015091	0.008251	-0.00669	-0.00184	0.00491
3.85	0.00785	0.01624	0.010031	-0.00628	-0.00187	0.004765
3.8808	0.010719	0.014726	0.011091	-0.00382	4.85e-05	0.006983
3.9116	0.012073	0.014489	0.012047	-0.00259	-0.00158	0.009385
3.9424	0.013495	0.013676	0.0137	-0.00233	-0.00142	0.0112
3.9732	0.014515	0.012568	0.013604	-0.00144	-0.00251	0.011218
4.004	0.016848	0.013476	0.013034	-0.00089	-0.00459	0.011251
4.0348	0.017857	0.01308	0.014968	-0.00144	-0.00368	0.013532
4.0656	0.018043	0.011101	0.014814	-0.00072	-0.00306	0.012278
4.0964	0.018579	0.009805	0.016593	0.001389	-0.00073	0.011322
4.1272	0.015444	0.008255	0.014355	0.000466	0.001121	0.012535
4.158	0.013601	0.008182	0.013687	0.002425	0.00109	0.012362
4.1888	0.014622	0.007355	0.012054	0.004594	-0.00045	0.013589
4.2196	0.014383	0.006548	0.011348	0.004313	0.000611	0.014019
4.2504	0.014088	0.00731	0.010709	0.00563	0.000378	0.014532
4.2812	0.014359	0.008945	0.006848	0.006097	0.000439	0.013047
4.312	0.01502	0.010098	0.004415	0.006617	0.001837	0.011916
4.3428	0.014041	0.008983	0.005281	0.007224	0.002277	0.012236
4.3736	0.014082	0.009375	0.00498	0.007548	0.002367	0.012194
4.4044	0.014096	0.010184	0.00446	0.008512	0.001753	0.012578
4.4352	0.012545	0.01257	0.004787	0.008872	0.002196	0.013902
4.466	0.01071	0.010851	0.005689	0.010606	0.003627	0.012922
4.4968	0.013115	0.009712	0.009442	0.010238	0.006101	0.01402
4.5276	0.01194	0.008639	0.009838	0.00923	0.004208	0.013883
4.5584	0.011145	0.008025	0.007523	0.009355	0.006381	0.010681
4.5892	0.011165	0.007113	0.005354	0.009238	0.005728	0.011715
4.62	0.010836	0.003461	0.007215	0.008402	0.005581	0.012472
4.6508	0.009578	0.002899	0.006693	0.006812	0.004932	0.012885
4.6816	0.00557	0.002862	0.006581	0.005609	0.00592	0.013069
4.7124	0.005469	0.009014	0.005125	0.007522	0.0045	0.011056
4.7432	0.009834	0.013055	0.004167	0.006866	0.005459	0.009664
4.774	0.008922	0.0164	0.002391	0.005638	0.006574	0.00991
4.8048	0.013139	0.015906	0.000502	0.006524	0.006472	0.010444
4.8356	0.014904	0.014327	-0.00205	0.004523	0.005771	0.01064
4.8664	0.01308	0.013469	-0.00151	0.001379	0.004419	0.007657
4.8972	0.010146	0.012207	0.001777	0.001079	0.003782	0.006321
4.928	0.007602	0.01285	0.000212	-0.00013	0.004737	0.004849
4.9588	0.004428	0.012083	0.000516	-0.00087	0.004333	0.010052
4.9896	0.004013	0.010433	0.003221	-0.00182	0.004392	0.010667
5.0204	0.003089	0.009474	0.002021	-0.00231	0.00353	0.008488
5.0512	0.005812	0.008996	0.003098	-0.00383	0.001738	0.009283
5.082	0.004163	0.009612	0.003286	-0.00702	-0.00229	0.012039
5.1128	0.006038	0.0079	0.002103	-0.00618	-0.00508	0.009358
5.1436	0.006723	0.006735	0.002315	-0.00845	-0.00597	0.008248
5.1744	0.005832	0.010827	0.00239	-0.01092	-0.00599	0.00961
5.2052	0.007959	0.011383	0.001761	-0.01064	-0.00864	0.01072
5.236	0.00513	0.009003	0.000961	-0.01203	0.001116	0.008765
5.2668	0.007854	0.010023	0.001388	-0.00843	0.002529	0.009263
5.2976	0.006012	0.007724	0.003548	-0.00987	0.003339	0.008183
5.3284	0.00817	0.006773	0.003806	-0.01158	0.00258	0.009705
5.3592	0.006803	0.006981	0.00447	-0.01079	0.003839	0.008621
5.39	0.008146	0.013382	0.006194	-0.01152	0.003675	0.007769
5.4208	0.008177	0.018213	0.005642	-0.01357	0.001961	0.004922

## Sheet: Figure6d-f
	PF-CF, Overlapp (um)	PF-CF, Nonoverlap (um)		*from Fig4	CF-CF (um)		*from Fig4	PF-PF (um)
9/12/19_Cell2	0.139855	3.47984		6/4/20_Cell1	2.23198		3/14/19_Cell3	3.63914		Mann Whitney test
9/13/19_Cell3	0.0610748	3.27381		6/17/20_Cell2	2.17397		4/26/19_Cell2	1.6596		P value	0.4146
10/14/19_Cell3	0.0383389	1.83909		6/23/20_Cell2	4.49464			2.85286		Exact or approximate P value?	Exact
10/15/19_Cell2	0.0416625	2.40176			2.7199			1.64438		P value summary	ns
11/6/20_Cell2	0.553822	2.68445		6/26/20_Cell4	2.42665		5/22/19_Cell2	4.50165		Significantly different (P < 0.05)?	No
		4.8399		7/31/19_Cell2	2.62058			2.84171		One- or two-tailed P value?	Two-tailed
12/30/20_Cell3	0.508262	2.85882		8/30/19_Cell2	2.09612		6/23/20_Cell4	3.04415		Sum of ranks in column A,B	858 , 520
3/2/21_Cell2	0.584706				2.64873		9/12/19_Cell2	3.44905		Mann-Whitney U	263
	0.343298	5.25492			10.5922		9/13/19_Cell2	3.32321
3/3/21_Cell1	0.571323			9/2/19_Cell5	1.48007			3.26701		Welch's ANOVA test
3/12/21_Cell2	0.617957	3.79962		10/22/19_Cell1	2.68152		10/15/19_Cell2	3.86627		W (DFn, DFd)	71.55 (3.000, 35.32)
3/15/21_Cell2	0.876283	5.95673			5.30909		8/11/20_Cell1	4.88627		P value	<0.0001
	0.279005	4.29466		10/22/19_Cell2	1.77565			2.17601		P value summary	****
3/29/21_Cell2	0.349301				1.80238		11/6/20_Cell2	4.30004		Significant diff. among means (P < 0.05)?	Yes
3/30/21_Cell3	0.112462	1.3778		11/12/19_Cell2	2.08637		3/2/21_Cell1	2.17803
8/18/21_Cell2	0.469792	4.2518			1.56965		3/15/21_Cell2	5.08045		Dunnett's T3 multiple comparisons test	Mean Diff.	95.00% CI of diff.	Below threshold?	Summary	Adjusted P Value
9/1/21_Cell4	0	0.990836			5.75318			2.52607		Overlap vs. Non-overlap	-2.816	-3.851 to -1.782	Yes	****	<0.0001
9/8/21_Cell2	0.0538208	2.06487		8/14/20_Cell1	7.46259		3/30/21_Cell3	1.26534		Overlap vs. CF->CF	-2.91	-3.900 to -1.920	Yes	****	<0.0001
		2.50138		11/6/20_Cell1	1.52435		Mean	3.139		Overlap vs. PF->PF	-2.807	-3.596 to -2.019	Yes	****	<0.0001
9/8/21_Cell4	0.166265			11/6/20_Cell2	2.13673		Std. Deviation	1.119		Non-overlap vs. CF->CF	-0.09348	-1.447 to 1.260	No	ns	>0.9999
	0.790919			11/11/20_Cell1	3.13482		Std. Error of Mean	0.2638		Non-overlap vs. PF->PF	0.009152	-1.210 to 1.228	No	ns	>0.9999
	0.076502	1.64758			1.35567					CF->CF vs. PF->PF	0.1026	-1.097 to 1.303	No	ns	>0.9999
3/25/22_Cell1	0.076502	1.64758		11/12/20_Cell2	2.08637
	0.105431	4.72677			5.91612					Test details	Mean 1	Mean 2	Mean Diff.	SE of diff.	n1	n2	t	DF
		3.90741			5.75318					Overlap vs. Non-overlap	0.3317	3.148	-2.816	0.3509	20	17	8.026	17
4/1/22_Cell1		2.55088		11/19/20_Cell4	4.66619					Overlap vs. CF->CF	0.3317	3.242	-2.91	0.3562	20	34	8.169	34.98
4/19/22_Cell1	0.205728			11/20/20_Cell4	2.32151					Overlap vs. PF->PF	0.3317	3.139	-2.807	0.2708	20	18	10.37	18.83
	0.0520062	3.5014		12/9/20_Cell4	2.20348					Non-overlap vs. CF->CF	3.148	3.242	-0.09348	0.4925	17	34	0.1898	43.56
5/23/22_Cell1		3.83632		3/2/21_Cell1	5.25492					Non-overlap vs. PF->PF	3.148	3.139	0.009152	0.4347	17	18	0.02105	30.37
	0.444286	1.76809			1.93662					CF->CF vs. PF->PF	3.242	3.139	0.1026	0.439	34	18	0.2338	49.9
Mean	0.310088	3.20908		3/12/21_Cell2	3.18166
Std. Deviation	0.261136	1.3197		3/15/21_Cell2	3.47499
Std. Error of Mean	0.0533042	0.275176			1.71551
				6/18/21_Cell3	1.62676
				Mean	3.242
				Std. Deviation	2.046
				Std. Error of Mean	0.3509
