# Supplementary material for: Afferent convergence to a shared population of interneuron AMPA receptors
Source: Nat Commun. 2023 May 30;14:3113. doi: 10.1038/s41467-023-38854-2 (PMC10229553; doi:10.1038/s41467-023-38854-2)
Supplement: Supplementary file 4 — Source Data [file 41467_2023_38854_MOESM4_ESM.zip › Source Data Figure7.xlsx]

## Sheet: Figure7a-c
Overlap	Baseline	Subtracted	Occlusion			Overlap, Recovery							One-phase association
Cell	PF EPSC Amp (pA)	PF EPSC Amp (pA)	Norm. EPSC Amplitude			Cell	1.35 ms	3 ms	10 ms	30 ms			Best-fit values
3/2/21_Cell2	-129.396	-75.4045	0.582742			3/2/21_Cell2	0.582742		1.01054	1.02734	0.888111		Y0	0.4057
3/3/21_Cell1	-94.8383	-75.8994	0.800303			3/3/21_Cell1	0.800303		0.892343	1.01857	1.01699		Plateau	0.9901
3/12/21_Cell2	-163.579	-82.3425	0.503381			3/12/21_Cell2	0.503381		0.938348	1.05127	0.994608		K	0.1902
3/15/21_Cell2	-92.3011	-46.9086	0.508213			3/15/21_Cell2	0.508213		0.948211	1.02948	1.00122		Tau	5.258
3/29/21_Cell2	-131.741	-97.4276	0.739539			3/29/21_Cell2	0.739539		0.824428	0.861106	0.961796		Half-time	3.645
3/30/21_Cell3	-58.0057	-32.6103	0.562191			3/30/21_Cell3	0.562191		0.870035	1.00708	0.917517		Span	0.5844
8/18/21_Cell2	-90.2674	-45.6903	0.506166			8/18/21_Cell2	0.506166	0.533314			1.29127		95% CI (profile likelihood)
9/1/21_Cell4	-75.9848	-33.3294	0.438632			9/1/21_Cell4	0.438632	0.748833			0.880355		Y0	0.2179 to 0.5212
9/8/21_Cell2	-61.4491	-27.8249	0.452812			9/8/21_Cell2	0.452812	0.602707			0.92283		Plateau	0.9370 to 1.045
9/8/21_Cell4	-71.9687	-24.8694	0.345559			9/8/21_Cell4	0.345559	0.654839			0.933097		K	0.1072 to 0.3668
													Tau	2.726 to 9.326
Average	-96.9531	-54.2307	0.543954				0.543954	0.634923	0.913984	0.999141	0.980779		Half-time	1.890 to 6.465
SD	34.3412	26.1711	0.136998				0.136998	0.0908006	0.0655873	0.0691772	0.118787		Goodness of Fit
SEM	10.8597	8.27601	0.0433227				0.0433227	0.0454003	0.0267759	0.0282415	0.0375638		Degrees of Freedom	33
													R squared	0.7899
Non-overlap													Sum of Squares	0.3712
Cell	PF EPSC Amp (pA)	PF EPSC Amp (pA)	Norm. EPSC Amplitude										Sy.x	0.1061
2/2/21_Cell1	-99.4819	-80.1332	0.805505										Constraints
3/16/21_Cell1	-62.3625	-46.2766	0.742058										K	K > 0
6/9/21_Cell2	-54.6015	-55.8631	1.02311
6/18/21_Cell3	-87.9367	-67.6464	0.769262										Number of points
6/28/21_Cell1	-66.4012	-62.2628	0.937676										# of X values	36
6/30/21_Cell2	-117.435	-116.28	0.990165										# Y values analyzed	36
Average	-81.3698	-71.4103	0.877962
SD	24.3875	24.7412	0.120629
SEM	9.95615	10.1006	0.0492468
Blind
Cell	PF EPSC Amp (pA)	PF EPSC Amp (pA)	Norm. EPSC Amplitude
3/5/21_Cell1	-128.807	-129.699	1.00693
3/23/21_Cell3	-116.292	-104.183	0.895874
4/28/21_Cell2	-68.4784	-52.0782	0.760506
5/14/21_Cell2	-94.075	-97.4075	1.03542
5/19/21_Cell1	-77.1264	-47.402	0.614601
6/9/21_Cell1	-118.912	-145.734	1.22556
6/17/21_Cell2	-150.502	-140.307	0.93226
Average	-107.742	-102.402	0.92445
SD	29.2568	40.094	0.197293
SEM	11.058	15.1541	0.0745697

## Sheet: Figure7d
Overlao
Cell	Norm. EPSC Amplitude		ANOVA summary
3/2/21_Cell2	0.582742		F	15.48
3/3/21_Cell1	0.800303		P value	<0.0001
3/12/21_Cell2	0.503381		P value summary	****
3/15/21_Cell2	0.508213		Significant diff. among means (P < 0.05)?	Yes
3/29/21_Cell2	0.739539		R squared	0.6075
3/30/21_Cell3	0.562191
8/18/21_Cell2	0.506166		Brown-Forsythe test
9/1/21_Cell4	0.438632		F (DFn, DFd)	0.5098 (2, 20)
9/8/21_Cell2	0.452812		P value	0.6082
9/8/21_Cell4	0.345559		P value summary	ns
			Are SDs significantly different (P < 0.05)?	No
Non-overlap
Cell	Norm. EPSC Amplitude		Bartlett's test
2/2/21_Cell1	0.805505		Bartlett's statistic (corrected)	1.506
3/16/21_Cell1	0.742058		P value	0.471
6/9/21_Cell2	1.02311		P value summary	ns
6/18/21_Cell3	0.769262		Are SDs significantly different (P < 0.05)?	No
6/28/21_Cell1	0.937676
6/30/21_Cell2	0.990165		ANOVA table	SS	DF	MS	F (DFn, DFd)	P value
			Treatment (between columns)	0.7356	2	0.3678	F (2, 20) = 15.48	P<0.0001
Blind			Residual (within columns)	0.4752	20	0.02376
Cell	Norm. EPSC Amplitude		Total	1.211	22
3/5/21_Cell1	1.00693
3/23/21_Cell3	0.895874
4/28/21_Cell2	0.760506		Tukey's multiple comparisons test	Mean Diff.	95.00% CI of diff.	Below threshold?	Summary	Adjusted P Value
5/14/21_Cell2	1.03542		Blind vs. Overlap	0.3805	0.1883 to 0.5727	Yes	***	0.0002	A-B
5/19/21_Cell1	0.614601		Blind vs. Non-overlap	0.04649	-0.1705 to 0.2635	No	ns	0.8516	A-C
6/9/21_Cell1	1.22556		Overlap vs. Non-overlap	-0.334	-0.5354 to -0.1326	Yes	**	0.0012	B-C
6/17/21_Cell2	0.93226
			Test details	Mean 1	Mean 2	Mean Diff.	SE of diff.	n1	n2	q	DF
			Blind vs. Overlap	0.9245	0.544	0.3805	0.07596	7	10	7.084	20
			Blind vs. Non-overlap	0.9245	0.878	0.04649	0.08576	7	6	0.7666	20
			Overlap vs. Non-overlap	0.544	0.878	-0.334	0.0796	10	6	5.934	20
