# Supplementary material for: Afferent convergence to a shared population of interneuron AMPA receptors
Source: Nat Commun. 2023 May 30;14:3113. doi: 10.1038/s41467-023-38854-2 (PMC10229553; doi:10.1038/s41467-023-38854-2)
Supplement: Supplementary file 4 — Source Data [file 41467_2023_38854_MOESM4_ESM.zip › Source Data Figure8.xlsx]

## Sheet: Figure8c, data
	PF EPSC (pA)				Normalized EPSC				PF CaT (dG/R)				Normalized CaT				PPR	*text only
Cell	Baseline	Baclofen	CGP 55845		Control	Baclofen	CGP 55845		Control	Baclofen	CGP 55845		Control	Baclofen	CGP 55845		Control	Baclofen	CGP 55845
3/25/22 Cell2	134.314	19.1486	97.3729		1	0.142566	0.724965		0.0334053	0.00755681	0.0282518		1	0.226216	0.845728		1.48157	2.90711	1.67947
4/1/22 Cell1	174.071	22.3293	139.094		1	0.128277	0.799065		0.100458	0	0.0394032		1	0	0.392236		1.18344	2.23839	1.20007
4/19/22 Cell1	130.284	40.6094	129.437		1	0.311699	0.993499		0.0577256	0.00973407	0.0739877		1	0.168627	1.28171		1.06183	1.7535	1.06154
5/23/22 Cell2	125.416	27.2701	186.033		1	0.217437	1.48333		0.0334861	0.0134795	0.047308		1	0.40254	1.41277		2.09596	4.54653	1.45119
mean	141.021	27.3393	137.984			0.199995	1.00021		0.0562687	0.00769259	0.0472377			0.199346	0.983111		1.4557	2.86138	1.34807
sd	22.3315	9.45671	36.6618			0.0841102	0.341402		0.0316048	0.00568185	0.0194714			0.166024	0.46252		0.46183	1.21893	0.273535
sem	11.1657	4.72835	18.3309			0.0420551	0.170701		0.0158024	0.00284093	0.00973572			0.0830122	0.23126		0.230915	0.609464	0.136767
	CF EPSC (pA)								CF CaT (dG/R)
	Baseline	Baclofen	CGP 55845		Control	Baclofen	CGP 55845		Control	Baclofen	CGP 55845		Control	Baclofen	CGP 55845		Control	Baclofen	CGP 55845
3/25/22 Cell2	463.587	382.018	401.129		1	0.824048	0.865272		0.0493139	0.0571963	0.0629234		1	1.15984	1.27598		0.253476	0.178772	0.386409
4/1/22 Cell1	401.956	330.108	325.657		1	0.821254	0.810181		0.158159	0.164216	0.13638		1	1.0383	0.862297		0.383724	0.245804	0.38488
4/19/22 Cell1	539.36	519.057	492.716		1	0.962357	0.91352		0.0662012	0.0512346	0.0402948		1	0.773923	0.608672		0.139338	0.153848	0.153557
5/23/22 Cell2	259.148	233.084	264.744		1	0.899424	1.02159		0.072851	0.0701129	0.0736709		1	0.962415	1.01125		0.235978	0.26036	0.252218
mean	416.013	366.067	371.062			0.876771	0.902642		0.0866313	0.08569	0.0783173			0.983619	0.93955		0.253129	0.209696	0.294266
sd	118.718	119.217	98.4358			0.0675771	0.0898399		0.0487035	0.0529404	0.0411321			0.161726	0.279149		0.100495	0.0514647	0.112943
sem	59.3591	59.6084	49.2179			0.0337886	0.0449199		0.0243517	0.0264702	0.020566			0.0808632	0.139575		0.0502474	0.0257324	0.0564714

## Sheet: Figure8c, EPSCs (left)
	PF EPSC (pA)				Normalized EPSC						CF EPSC (pA)
Cell	Control	Baclofen	CGP 55845		Control	Baclofen	CGP 55845				Control	Baclofen	CGP 55845		Control	Baclofen	CGP 55845
3/25/22 Cell2	134.314	19.1486	97.3729		1	0.142566	0.724965			3/25/22 Cell2	463.587	382.018	401.129		1	0.824048	0.865272
4/1/22 Cell1	174.071	22.3293	139.094		1	0.128277	0.799065			4/1/22 Cell1	401.956	330.108	325.657		1	0.821254	0.810181
4/19/22 Cell1	130.284	40.6094	129.437		1	0.311699	0.993499			4/19/22 Cell1	539.36	519.057	492.716		1	0.962357	0.91352
5/23/22 Cell2	125.416	27.2701	186.033		1	0.217437	1.48333			5/23/22 Cell2	259.148	233.084	264.744		1	0.899424	1.02159
mean	141.021	27.3393	137.984			0.199995	1.00021			mean	416.013	366.067	371.062			0.876771	0.902642
sd	22.3315	9.45671	36.6618			0.0841102	0.341402			sd	118.718	119.217	98.4358			0.0675771	0.0898399
sem	11.1657	4.72835	18.3309			0.0420551	0.170701			sem	59.3591	59.6084	49.2179			0.0337886	0.0449199
Normalized PF EPSCs										Normalized CF EPSCs
Repeated measures ANOVA summary										Repeated measures ANOVA summary
Assume sphericity?	Yes									Assume sphericity?	Yes
F	23.07									F	5.591
P value	0.0015									P value	0.0426
P value summary	**									P value summary	*
Statistically significant (P < 0.05)?	Yes									Statistically significant (P < 0.05)?	Yes
R squared	0.8849									R squared	0.6508
Was the matching effective?										Was the matching effective?
F	1.342									F	2.184
P value	0.3464									P value	0.1909
P value summary	ns									P value summary	ns
Is there significant matching (P < 0.05)?	No									Is there significant matching (P < 0.05)?	No
R squared	0.07166									R squared	0.2761
ANOVA table	SS	DF	MS	F (DFn, DFd)	P value					ANOVA table	SS	DF	MS	F (DFn, DFd)	P value
Treatment (between columns)	1.707	2	0.8536	F (2, 6) = 23.07	P=0.0015					Treatment (between columns)	0.03378	2	0.01689	F (2, 6) = 5.591	P=0.0426
Individual (between rows)	0.1489	3	0.04963	F (3, 6) = 1.342	P=0.3464					Individual (between rows)	0.01979	3	0.006597	F (3, 6) = 2.184	P=0.1909
Residual (random)	0.222	6	0.037							Residual (random)	0.01812	6	0.003021
Total	2.078	11								Total	0.07169	11
Tukey's multiple comparisons test	Mean Diff.	95.00% CI of diff.	Below threshold?	Summary	Adjusted P Value					Tukey's multiple comparisons test	Mean Diff.	95.00% CI of diff.	Below threshold?	Summary	Adjusted P Value
control vs. PF, baclofen	0.8	0.3827 to 1.217	Yes	**	0.0026	A-D				control vs. CF, baclofen	0.1232	0.003990 to 0.2425	Yes	*	0.0441	A-B
control vs. PF, CGP	-0.0002138	-0.4175 to 0.4171	No	ns	>0.9999	A-E				control vs. CF, CGP	0.09736	-0.02188 to 0.2166	No	ns	0.1014	A-C
PF, baclofen vs. PF, CGP	-0.8002	-1.218 to -0.3829	Yes	**	0.0026	D-E				CF, baclofen vs. CF, CGP	-0.02587	-0.1451 to 0.09337	No	ns	0.7909	B-C
Test details	Mean 1	Mean 2	Mean Diff.	SE of diff.	n1	n2	q	DF		Test details	Mean 1	Mean 2	Mean Diff.	SE of diff.	n1	n2	q	DF
control vs. PF, baclofen	1	0.2	0.8	0.136	4	4	8.318	6		control vs. CF, baclofen	1	0.8768	0.1232	0.03886	4	4	4.484	6
control vs. PF, CGP	1	1	-0.0002138	0.136	4	4	0.002223	6		control vs. CF, CGP	1	0.9026	0.09736	0.03886	4	4	3.543	6
PF, baclofen vs. PF, CGP	0.2	1	-0.8002	0.136	4	4	8.321	6		CF, baclofen vs. CF, CGP	0.8768	0.9026	-0.02587	0.03886	4	4	0.9415	6

## Sheet: Fig8C, CaTs (right)
	PF CaT (dG/R)				Normalized CaT						CF CaT (dG/R)
Cell	Control	Baclofen	CGP 55845		Control	Baclofen	CGP 55845			Cell	Control	Baclofen	CGP 55845		Control	Baclofen	CGP 55845
3/25/22 Cell2	0.0334053	0.00755681	0.0282518		1	0.226216	0.845728			3/25/22 Cell2	0.0493139	0.0571963	0.0629234		1	1.15984	1.27598
4/1/22 Cell1	0.100458	0	0.0394032		1	0	0.392236			4/1/22 Cell1	0.158159	0.164216	0.13638		1	1.0383	0.862297
4/19/22 Cell1	0.0577256	0.00973407	0.0739877		1	0.168627	1.28171			4/19/22 Cell1	0.0662012	0.0512346	0.0402948		1	0.773923	0.608672
5/23/22 Cell2	0.0334861	0.0134795	0.047308		1	0.40254	1.41277			5/23/22 Cell2	0.072851	0.0701129	0.0736709		1	0.962415	1.01125
mean	0.0562687	0.00769259	0.0472377			0.199346	0.983111			mean	0.0866313	0.08569	0.0783173			0.983619	0.93955
sd	0.0316048	0.00568185	0.0194714			0.166024	0.46252			sd	0.0487035	0.0529404	0.0411321			0.161726	0.279149
sem	0.0158024	0.00284093	0.00973572			0.0830122	0.23126			sem	0.0243517	0.0264702	0.020566			0.0808632	0.139575
Normalized PF CaTs										Normalized CF CaTs
Repeated measures ANOVA summary										Repeated measures ANOVA summary
Assume sphericity?	Yes									Assume sphericity?	Yes
F	14.15									F	0.1859
P value	0.0053									P value	0.835
P value summary	**									P value summary	ns
Statistically significant (P < 0.05)?	Yes									Statistically significant (P < 0.05)?	No
R squared	0.8251									R squared	0.05834
Was the matching effective?										Was the matching effective?
F	2.084									F	2.948
P value	0.2039									P value	0.1204
P value summary	ns									P value summary	ns
Is there significant matching (P < 0.05)?	No									Is there significant matching (P < 0.05)?	No
R squared	0.1541									R squared	0.5812
ANOVA table	SS	DF	MS	F (DFn, DFd)	P value					ANOVA table	SS	DF	MS	F (DFn, DFd)	P value
Treatment (between columns)	1.674	2	0.8371	F (2, 6) = 14.15	P=0.0053					Treatment (between columns)	0.007819	2	0.00391	F (2, 6) = 0.1859	P=0.8350
Individual (between rows)	0.3696	3	0.1232	F (3, 6) = 2.084	P=0.2039					Individual (between rows)	0.186	3	0.06201	F (3, 6) = 2.948	P=0.1204
Residual (random)	0.3548	6	0.05914							Residual (random)	0.1262	6	0.02103
Total	2.399	11								Total	0.3201	11
Tukey's multiple comparisons test	Mean Diff.	95.00% CI of diff.	Below threshold?	Summary	Adjusted P Value					Tukey's multiple comparisons test	Mean Diff.	95.00% CI of diff.	Below threshold?	Summary	Adjusted P Value
control vs. PF, baclofen	0.8007	0.2730 to 1.328	Yes	**	0.0083	A-D				control vs. CF, baclofen	0.01638	-0.2983 to 0.3310	No	ns	0.9861	A-B
control vs. PF, CGP	0.01689	-0.5107 to 0.5445	No	ns	0.9947	A-E				control vs. CF, CGP	0.06045	-0.2542 to 0.3751	No	ns	0.8307	A-C
PF, baclofen vs. PF, CGP	-0.7838	-1.311 to -0.2562	Yes	**	0.0092	D-E				CF, baclofen vs. CF, CGP	0.04407	-0.2706 to 0.3587	No	ns	0.9048	B-C
Test details	Mean 1	Mean 2	Mean Diff.	SE of diff.	n1	n2	q	DF		Test details	Mean 1	Mean 2	Mean Diff.	SE of diff.	n1	n2	q	DF
control vs. PF, baclofen	1	0.1993	0.8007	0.172	4	4	6.585	6		control vs. CF, baclofen	1	0.9836	0.01638	0.1026	4	4	0.2259	6
control vs. PF, CGP	1	0.9831	0.01689	0.172	4	4	0.1389	6		control vs. CF, CGP	1	0.9396	0.06045	0.1026	4	4	0.8336	6
PF, baclofen vs. PF, CGP	0.1993	0.9831	-0.7838	0.172	4	4	6.446	6		CF, baclofen vs. CF, CGP	0.9836	0.9396	0.04407	0.1026	4	4	0.6077	6

## Sheet: Fig8, PPR (text only)
	PF PPR										CF PPR
Cell	Baseline	Baclofen	CGP 55845							Cell	Baseline	Baclofen	CGP 55845
3/25/22 Cell2	1.48157	2.90711	1.67947							3/25/22 Cell2	0.253476	0.178772	0.386409
4/1/22 Cell1	1.18344	2.23839	1.20007							4/1/22 Cell1	0.383724	0.245804	0.38488
4/19/22 Cell1	1.06183	1.7535	1.06154							4/19/22 Cell1	0.139338	0.153848	0.153557
5/23/22 Cell2	2.09596	4.54653	1.45119							5/23/22 Cell2	0.235978	0.26036	0.252218
mean	1.4557	2.86138	1.34807							mean	0.253129	0.209696	0.294266
sd	0.46183	1.21893	0.273535							sd	0.100495	0.0514647	0.112943
sem	0.230915	0.609464	0.136767							sem	0.0502474	0.0257324	0.0564714
PF PPR										CF PPR
Repeated measures ANOVA summary										Repeated measures ANOVA summary
Assume sphericity?	Yes									Assume sphericity?	Yes
F	9.136									F	2.039
P value	0.0151									P value	0.211
P value summary	*									P value summary	ns
Statistically significant (P < 0.05)?	Yes									Statistically significant (P < 0.05)?	No
R squared	0.7528									R squared	0.4047
Was the matching effective?										Was the matching effective?
F	3.683									F	5.27
P value	0.0817									P value	0.0405
P value summary	ns									P value summary	*
Is there significant matching (P < 0.05)?	No									Is there significant matching (P < 0.05)?	Yes
R squared	0.3128									R squared	0.6107
ANOVA table	SS	DF	MS	F (DFn, DFd)	P value					ANOVA table	SS	DF	MS	F (DFn, DFd)	P value
Treatment (between columns)	5.704	2	2.852	F (2, 6) = 9.136	P=0.0151					Treatment (between columns)	0.01431	2	0.007154	F (2, 6) = 2.039	P=0.2110
Individual (between rows)	3.449	3	1.15	F (3, 6) = 3.683	P=0.0817					Individual (between rows)	0.05546	3	0.01849	F (3, 6) = 5.270	P=0.0405
Residual (random)	1.873	6	0.3121							Residual (random)	0.02105	6	0.003508
Total	11.03	11								Total	0.09082	11
Tukey's multiple comparisons test	Mean Diff.	95.00% CI of diff.	Below threshold?	Summary	Adjusted P Value					Tukey's multiple comparisons test	Mean Diff.	95.00% CI of diff.	Below threshold?	Summary	Adjusted P Value
PF, baseline vs. PF, baclofen	-1.406	-2.618 to -0.1935	Yes	*	0.0277	D-E				CF, baseline vs. CF, baclofen	0.04343	-0.08507 to 0.1719	No	ns	0.5828	A-B
PF, baseline vs. PF, CGP	0.1076	-1.105 to 1.320	No	ns	0.9602	D-F				CF, baseline vs. CF, CGP	-0.04114	-0.1696 to 0.08737	No	ns	0.6134	A-C
PF, baclofen vs. PF, CGP	1.513	0.3012 to 2.725	Yes	*	0.0203	E-F				CF, baclofen vs. CF, CGP	-0.08457	-0.2131 to 0.04393	No	ns	0.1883	B-C
Test details	Mean 1	Mean 2	Mean Diff.	SE of diff.	n1	n2	q	DF		Test details	Mean 1	Mean 2	Mean Diff.	SE of diff.	n1	n2	q	DF
PF, baseline vs. PF, baclofen	1.456	2.861	-1.406	0.3951	4	4	5.032	6		CF, baseline vs. CF, baclofen	0.2531	0.2097	0.04343	0.04188	4	4	1.467	6
PF, baseline vs. PF, CGP	1.456	1.348	0.1076	0.3951	4	4	0.3853	6		CF, baseline vs. CF, CGP	0.2531	0.2943	-0.04114	0.04188	4	4	1.389	6
PF, baclofen vs. PF, CGP	2.861	1.348	1.513	0.3951	4	4	5.417	6		CF, baclofen vs. CF, CGP	0.2097	0.2943	-0.08457	0.04188	4	4	2.856	6
