# Supplementary material for: Afferent convergence to a shared population of interneuron AMPA receptors
Source: Nat Commun. 2023 May 30;14:3113. doi: 10.1038/s41467-023-38854-2 (PMC10229553; doi:10.1038/s41467-023-38854-2)
Supplement: Supplementary file 4 — Source Data [file 41467_2023_38854_MOESM4_ESM.zip › Source Data Supplementary Figure1.xlsx]

## Sheet: Supp Fig 1e
CF, PPR	CaT	EPSC			CF CaT	CF EPSC		Paired t test
3/18/19_Cell2	0.180362	0.273357		Mean	0.1795	0.2606		P value	0.2004
4/22/19_Cell1	0.383243	0.254013		Std. Deviation	0.1512	0.04306		P value summary	ns
4/23/19_Cell4	0.326198	0.208589		Std. Error of Mean	0.05347	0.01523		Significantly different (P < 0.05)?	No
4/26/19_Cell1	0.026539	0.249093						One- or two-tailed P value?	Two-tailed
5/23/19_Cell2	0.031027	0.217386						t, df	t=1.414, df=7
5/28/19_Cell1	0.081741	0.348235						Number of pairs	8
5/29/19_Cell4	0.346549	0.279353
7/31/19_Cell2	0.060387	0.25438
PF, PPR	CaT	EPSC			PF CaT	PF EPSC		Paired t test
3/14/19_Cell3	0.591197	1.52211		Mean	1.095	1.499		P value	0.057
3/14/19_Cell3	2.12292	1.52211		Std. Deviation	0.5249	0.1344		P value summary	ns
4/26/19_Cell2	0.751793	1.45791		Std. Error of Mean	0.175	0.0448		Significantly different (P < 0.05)?	No
5/21/19_Cell2	0.954848	1.42148						One- or two-tailed P value?	Two-tailed
5/22/19_Cell1	1.34476	1.20887						t, df	t=2.222, df=8
5/22/19_Cell2	0.650711	1.4795						Number of pairs	9
5/24/19_Cell2	1.53617	1.65052
5/28/19_Cell3	1.31417	1.58462
5/30/19_Cell1	0.590926	1.64345

## Sheet: Supp Fig 1f
CF, NBQX	Ctrl (R-CPP)	NBQX			CF, Ctrl	CF, NBQX		Paired t test
4/26/19_Cell1	0.0865534	0.00158596		Mean	0.07947	0.001085		P value	0.0181
5/23/19 Cell2	0.0608557	0.00339149		Std. Deviation	0.01628	0.002594		P value summary	*
5/29/19_Cell4	0.0910093	-0.00172297		Std. Error of Mean	0.009397	0.001498		Significantly different (P < 0.05)?	Yes
								One- or two-tailed P value?	Two-tailed
								t, df	t=7.326, df=2
								Number of pairs	3
PF, NBQX	Ctrl (R-CPP)	NBQX			PF, Ctrl	PF, NBQX		Paired t test
5/21/19_Cell2	0.11922	0.00264784		Mean	0.1255	0.002517		P value	0.0055
5/22/19_Cell2	0.079152	0.0039677		Std. Deviation	0.05056	0.00389		P value summary	**
5/24/19_Cell2	0.16694	-0.0031245		Std. Error of Mean	0.02261	0.00174		Significantly different (P < 0.05)?	Yes
5/28/19_Cell3	0.075036	0.0015197						One- or two-tailed P value?	Two-tailed
5/30/19_Cell11	0.186928	0.00757579						t, df	t=5.453, df=4
								Number of pairs	5

## Sheet: Supp Fig 1g
Cell	Control	CPCCOEt			Control	CPCCOEt		Paired t test
3/7/23_Cell5	0.159932	0.146962		Mean	0.08539	0.07775		P value	0.0881
	0.112338	0.0943316		Std. Deviation	0.05116	0.04496		P value summary	ns
3/8/23_Cell3	0.064894	0.060774		Std. Error of Mean	0.02288	0.02011		Significantly different (P < 0.05)?	No
3/16/23_Cell3	0.0605059	0.0568342						One- or two-tailed P value?	Two-tailed
	0.0292764	0.0298521						t, df	t=2.245, df=4
								Number of pairs	5
