# Supplementary material for: Afferent convergence to a shared population of interneuron AMPA receptors
Source: Nat Commun. 2023 May 30;14:3113. doi: 10.1038/s41467-023-38854-2 (PMC10229553; doi:10.1038/s41467-023-38854-2)
Supplement: Supplementary file 4 — Source Data [file 41467_2023_38854_MOESM4_ESM.zip › Source Data Supplementary Figure2.xlsx]

## Sheet: Supp Fig 2a
	y coord (um)	CaT (dG/R)		Simple Linear Regression	*from Prism
3/18/19_Cell2	28.0016	0.110582		Best-fit values
4/22/19_Cell1	37.5843	0.081		Slope	4.929e-05
4/23/19_Cell4	65.1701	0.059154		Y-intercept	0.08975
4/26/19_Cell1	49.4874	0.081207		X-intercept	-1821
5/23/19_Cell2	42.0439	0.065661		1/slope	20288
5/28/19_Cell1	87.3599	0.100506
5/29/19_Cell4	62.3784	0.09298		Std. Error
7/31/19_Cell2	86.7752	0.11031		Slope	0.0002789
8/30/19_Cell1	36.7509	0.101648		Y-intercept	0.01675
8/30/19_Cell2_S1	55.4252	0.055603
8/30/19_Cell2_S2	37.7317	0.025833		95% Confidence Intervals
9/2/19_Cell5	70.0952	0.041868		Slope	-0.0005087 to 0.0006073
9/25/19_Cell1	40.3444	0.048041		Y-intercept	0.05624 to 0.1233
10/11/19_Cell1	38.4485	0.102659		X-intercept	-infinity to -94.78
10/16/19_Cell5	41.5508	0.076066
9/12/19_Cell2	61.1098	0.094315		Goodness of Fit
9/13/19_Cell3	55.0314	0.046173		R squared	0.0005202
9/16/19_Cell2	67.5618	0.08203		Sy.x	0.04631
10/14/19_Cell3	81.5491	0.097552
10/22/19_Cell1	60.2507	0.109481		Is slope significantly non-zero?
10/22/19_Cell2	70.7152	0.105966		F	0.03123
10/28/19_Cell1	31.7459	0.025462		DFn, DFd	1, 60
11/4/19_Cell1	57.0926	0.113922		P value	0.8603
11/12/19_Cell2	18.0714	0.11927		Deviation from zero?	Not Significant
1/13/20_Cell2	29.1644	0.1516
1/17/20_Cell1	58.0139	0.075247		Equation	Y = 4.929e-005*X + 0.08975
1/20/20_Cell2	38.988	0.044479
1/28/20_Cell2	70.1234	0.052329
2/24/20_Cell2	45.3504	0.10403
2/25/20_Cell2	28.729	0.030273
2/25/20_Cell5	42.9815	0.090638
2/26/20_Cell4	72.3811	0.060026
2/26/20_Cell6	24.8664	0.044662
2/28/20_Cell1	35.7532	0.078217
3/3/20_Cell2	48.8011	0.055394
3/4/20_Cell2	88.4246	0.126829
3/6/20_Cell1	80.8941	0.114775
3/10/20_Cell2	50.4959	0.096714
3/11/20_Cell3	29.7182	0.10801
6/4/20_Cell1	46.4885	0.262973
6/12/20_Cell5	42.1158	0.116517
6/17/20_Cell2	33.502	0.15795
6/17/20_Cell3	42.3101	0.060403
6/23/20_Cell1	93.3827	0.120934
6/23/20_Cell2	40.5038	0.201229
6/26/20_Cell4	42.263	0.190238
7/31/20_Cell2	86.7556	0.138467
7/31/20_Cell3	41.046	0.059529
2/2/20_Cell1	77.8338	0.064385
3/2/21_Cell2	53.3869	0.173185
3/3/21_Cell1	50.9251	0.102142
3/12/21_Cell2	83.5575	0.062651
3/15/21_Cell2	36.5669	0.107087
3/16/21_Cell1	79.468	0.170813
3/29/21_Cell2	61.6969	0.029751
3/30/21_Cell3	75.2316	0.106226
5/3/21_Cell1	58.0131	0.086331
6/9/21_Cell2	63.35	0.036298
6/18/21_Cell3	110.026	0.054201
6/28/21_Cell1	99.6681	0.077193
6/30/21_Cell2	46.407	0.043336
8/18/21_Cell2	95.1315	0.134222

## Sheet: Supp Fig 2b
	y coord (um)	EPSC (pA)		Simple Linear Regression	*from Prism
3/18/19_Cell2	28.0016	606.878		Best-fit values
4/22/19_Cell1	37.5843	418.223		Slope	0.5473
4/23/19_Cell4	65.1701	268.516		Y-intercept	342.7
4/26/19_Cell1	49.4874	420.966		X-intercept	-626.3
5/23/19_Cell2	42.0439	318.492		1/slope	1.827
5/28/19_Cell1	87.3599	126.009
5/29/19_Cell4	62.3784	173.732		Std. Error
7/31/19_Cell2	86.7752	664.496		Slope	1.171
8/30/19_Cell1	36.7509	175.887		Y-intercept	70.35
8/30/19_Cell2_S1	55.4252	285.128
8/30/19_Cell2_S2	37.7317	285.128		95% Confidence Intervals
9/2/19_Cell5	70.0952	107.756		Slope	-1.796 to 2.890
9/25/19_Cell1	40.3444	328.67		Y-intercept	202.0 to 483.4
10/11/19_Cell1	38.4485	459.544		X-intercept	-infinity to -71.59
10/16/19_Cell5	41.5508	721.018
9/12/19_Cell2	61.1098	356.655		Goodness of Fit
9/13/19_Cell3	55.0314	212.413		R squared	0.003625
9/16/19_Cell2	67.5618	295.236		Sy.x	194.5
10/14/19_Cell3	81.5491	324.487
10/22/19_Cell1	60.2507	413.864		Is slope significantly non-zero?
10/22/19_Cell2	70.7152	543.457		F	0.2183
10/28/19_Cell1	31.7459	318.647		DFn, DFd	1, 60
11/4/19_Cell1	57.0926	123.381		P value	0.642
11/12/19_Cell2	18.0714	793.654		Deviation from zero?	Not Significant
1/13/20_Cell2	29.1644	172.685
1/17/20_Cell1	58.0139	578.544		Equation	Y = 0.5473*X + 342.7
1/20/20_Cell2	38.988	51.4477
1/28/20_Cell2	70.1234	383.82
2/24/20_Cell2	45.3504	615.528
2/25/20_Cell2	28.729	167.029
2/25/20_Cell5	42.9815	679.916
2/26/20_Cell4	72.3811	622.235
2/26/20_Cell6	24.8664	288.004
2/28/20_Cell1	35.7532	592.189
3/3/20_Cell2	48.8011	179.795
3/4/20_Cell2	88.4246	471.303
3/6/20_Cell1	80.8941	142.105
3/10/20_Cell2	50.4959	348.208
3/11/20_Cell3	29.7182	160.272
6/4/20_Cell1	46.4885	989.435
6/12/20_Cell5	42.1158	133.421
6/17/20_Cell2	33.502	420.602
6/17/20_Cell3	42.3101	322.245
6/23/20_Cell1	93.3827	762.138
6/23/20_Cell2	40.5038	253.637
6/26/20_Cell4	42.263	370.318
7/31/20_Cell2	86.7556	181.116
7/31/20_Cell3	41.046	267.446
2/2/20_Cell1	77.8338	214.66
3/2/21_Cell2	53.3869	395.854
3/3/21_Cell1	50.9251	261.509
3/12/21_Cell2	83.5575	380.162
3/15/21_Cell2	36.5669	368.596
3/16/21_Cell1	79.468	380.927
3/29/21_Cell2	61.6969	349.162
3/30/21_Cell3	75.2316	344.55
5/3/21_Cell1	58.0131	201.922
6/9/21_Cell2	63.35	473.436
6/18/21_Cell3	110.026	637.094
6/28/21_Cell1	99.6681	435.603
6/30/21_Cell2	46.407	415.263
8/18/21_Cell2	95.1315	402.174
