# Supplementary material for: Afferent convergence to a shared population of interneuron AMPA receptors
Source: Nat Commun. 2023 May 30;14:3113. doi: 10.1038/s41467-023-38854-2 (PMC10229553; doi:10.1038/s41467-023-38854-2)
Supplement: Supplementary file 4 — Source Data [file 41467_2023_38854_MOESM4_ESM.zip › Source Data Supplementary Figure3.xlsx]

## Sheet: Supp Fig 3b
x profile						y profile						z profile
distance (um)	normalized intensity					distance (um)	normalized intensity					distance (um)	normalized intensity
0	0		Gaussian			0	0		Gaussian			0	0		Gaussian
0.03075	0		Best-fit values			0.03075	0		Best-fit values			0.1	0.0781548		Best-fit values
0.0615	0.00483092		Amplitude	0.9322		0.0615	0		Amplitude	0.9066		0.2	0.102363		Amplitude	0.7459
0.09225	0.00643961		Mean	0.8783		0.09225	0.00274544		Mean	0.7245		0.3	0.135305		Mean	2.155
0.123	0.0161014		SD	0.1911		0.123	0.0319195		SD	0.198		0.4	0.107556		SD	0.6581
0.15375	0.0225459		95% CI (profile likelihood)			0.15375	0.0809905		95% CI (profile likelihood)			0.5	0.0651273		95% CI (profile likelihood)
0.1845	0.00643961		Amplitude	0.9042 to 0.9605		0.1845	0.0598794		Amplitude	0.8674 to 0.9464		0.6	0.080475		Amplitude	0.6762 to 0.8190
0.21525	0		Mean	0.8716 to 0.8851		0.21525	0.0580854		Mean	0.7146 to 0.7343		0.7	0.0976935		Mean	2.087 to 2.223
0.246	0		SD	0.1847 to 0.1978		0.246	0.0616287		SD	0.1880 to 0.2085		0.8	0.124193		SD	0.5800 to 0.7443
0.27675	0		Goodness of Fit			0.27675	0.0591757		Goodness of Fit			0.9	0.168033		Goodness of Fit
0.3075	0		Degrees of Freedom	50		0.3075	0.0651522		Degrees of Freedom	49		1	0.281885		Degrees of Freedom	43
0.33825	0		R squared	0.9872		0.33825	0.0396454		R squared	0.9735		1.1	0.277122		R squared	0.8859
0.369	0.0128841		Sum of Squares	0.07339		0.369	0.0904162		Sum of Squares	0.1399		1.2	0.232471		Sum of Squares	0.3619
0.39975	0.0483092		Sy.x	0.03831		0.39975	0.182557		Sy.x	0.05344		1.3	0.291996		Sy.x	0.09174
0.4305	0.0708551		Constraints			0.4305	0.311429		Constraints			1.4	0.377966		Constraints
0.46125	0.0933961		SD	SD > 0		0.46125	0.477444		SD	SD > 0		1.5	0.438805		SD	SD > 0
0.492	0.120773					0.492	0.488788					1.6	0.413786
0.52275	0.156198					0.52275	0.524062					1.7	0.493894
0.5535	0.222222					0.5535	0.686821					1.8	0.539878
0.58425	0.210952					0.58425	0.634693					1.9	0.496122
0.615	0.402575					0.615	0.657865					2	0.725579
0.64575	0.578101					0.64575	0.848272					2.1	0.991589
0.6765	0.52013					0.6765	0.937861					2.2	1
0.70725	0.613527					0.70725	1					2.3	0.880653
0.738	0.629628					0.738	0.988315					2.4	0.689716
0.76875	0.800324					0.76875	0.908127					2.5	0.59973
0.7995	0.832527					0.7995	0.837727					2.6	0.53768
0.83025	0.872787					0.83025	0.747771					2.7	0.400787
0.861	1					0.861	0.588853					2.8	0.312985
0.89175	0.95813					0.89175	0.539608					2.9	0.303719
0.9225	0.888889					0.9225	0.551804					3	0.331142
0.95325	0.861512					0.95325	0.444479					3.1	0.333652
0.984	0.774556					0.984	0.363271					3.2	0.288347
1.01475	0.658614					1.01475	0.339949					3.3	0.172917
1.0455	0.623188					1.0455	0.34318					3.4	0.118424
1.07625	0.592594					1.07625	0.229735					3.5	0.126459
1.107	0.529792					1.107	0.170049					3.6	0.130054
1.13775	0.423512					1.13775	0.131979					3.7	0.0753314
1.1685	0.330111					1.1685	0.180714					3.8	0.0070437
1.19925	0.209338					1.19925	0.0554837					3.9	0.0126171
1.23	0.125604					1.23	0.0339612					4	0.0670959
1.26075	0.0821256					1.26075	0.0206949					4.1	0.070012
1.2915	0.0225459					1.2915	0.0574759					4.2	0.0341927
1.32225	0.00805314					1.32225	0					4.3	0
1.353	0.0161014					1.353	0.000753262					4.4	0
1.38375	0					1.38375	0.00425197					4.5	0
1.4145	0.0241546					1.4145	0.0019674
1.44525	0.0483092					1.44525	0.014867
1.476	0					1.476	0.013192
1.50675	0					1.50675	0
1.5375	0					1.5375	0
1.56825	0					1.56825	0
1.599	0

## Sheet: Supp Fig 3c
x	y	z
0.420332	0.508401	1.50189
0.433519	0.42669	2.12662
0.403377	0.40479	1.6672
0.471666	0.409735	1.96744
0.427396	0.503692	2.00488
0.437051	0.499689	2.09342
