# Supplementary material for: Afferent convergence to a shared population of interneuron AMPA receptors
Source: Nat Commun. 2023 May 30;14:3113. doi: 10.1038/s41467-023-38854-2 (PMC10229553; doi:10.1038/s41467-023-38854-2)
Supplement: Supplementary file 4 — Source Data [file 41467_2023_38854_MOESM4_ESM.zip › Source Data Supplementary Figure4.xlsx]

## Sheet: Supp Fig 4a
distance (um)	PF (dG/R)	PF, cum sum	CF (dG/R)	CF, cum sum
0.0614	0.0147426	0.0154404	0.0566033	0.0145769
0.0921	0.0154748	0.0316477	0.0597765	0.0299711
0.1228	0.0166065	0.0490403	0.0627511	0.0461312
0.1535	0.0165025	0.0663239	0.0647573	0.0628081
0.1842	0.0185706	0.0857735	0.0668024	0.0800115
0.2149	0.0198729	0.106587	0.0689046	0.0977564
0.2456	0.0211027	0.128689	0.0689085	0.115502
0.2763	0.0222703	0.152013	0.0717015	0.133967
0.307	0.0229027	0.176	0.0747582	0.15322
0.3377	0.0242822	0.201431	0.0770199	0.173055
0.3684	0.024643	0.227241	0.0808959	0.193887
0.3991	0.0259167	0.254384	0.0841453	0.215557
0.4298	0.0257035	0.281304	0.0870425	0.237973
0.4605	0.0253228	0.307826	0.0905499	0.261292
0.4912	0.0257345	0.334778	0.0917925	0.284931
0.5219	0.0257055	0.3617	0.0927289	0.308812
0.5526	0.0257555	0.388675	0.0929682	0.332754
0.5833	0.0273834	0.417355	0.092324	0.35653
0.614	0.0263768	0.44498	0.089178	0.379495
0.6447	0.0268951	0.473148	0.0880863	0.40218
0.6754	0.0260164	0.500396	0.084871	0.424037
0.7061	0.0251598	0.526746	0.0826866	0.445331
0.7368	0.0244336	0.552337	0.0816642	0.466362
0.7675	0.0235155	0.576965	0.0814485	0.487337
0.7982	0.0223454	0.600368	0.0808688	0.508163
0.8289	0.0211454	0.622514	0.0809485	0.529009
0.8596	0.0214446	0.644974	0.0785278	0.549233
0.8903	0.0199714	0.665891	0.0735547	0.568175
0.921	0.0186992	0.685475	0.0677598	0.585625
0.9517	0.0176359	0.703946	0.0641053	0.602134
0.9824	0.0153978	0.720072	0.0627144	0.618285
1.0131	0.0152352	0.736029	0.0643122	0.634847
1.0438	0.0142356	0.750938	0.0646291	0.651491
1.0745	0.0131959	0.764758	0.0617631	0.667396
1.1052	0.0119605	0.777285	0.0597247	0.682777
1.1359	0.0126303	0.790513	0.0575293	0.697593
1.1666	0.0104935	0.801503	0.0557382	0.711947
1.1973	0.0103867	0.812382	0.0530407	0.725606
1.228	0.0096713	0.822511	0.0547495	0.739706
1.2587	0.00797943	0.830868	0.051771	0.753038
1.2894	0.00634432	0.837513	0.0482755	0.76547
1.3201	0.00550546	0.843279	0.0458687	0.777283
1.3508	0.00469159	0.848192	0.0425307	0.788236
1.3815	0.00256375	0.850877	0.0390003	0.798279
1.4122	0.00578318	0.856934	0.0389507	0.80831
1.4429	0.00687477	0.864134	0.0359264	0.817562
1.4736	0.00604369	0.870464	0.03364	0.826226
1.5043	0.00546486	0.876188	0.0326014	0.834621
1.535	0.00742671	0.883966	0.0326223	0.843023
1.5657	0.00698069	0.891277	0.0313538	0.851097
1.5964	0.00661258	0.898203	0.0302913	0.858898
1.6271	0.00516686	0.903614	0.0298983	0.866598
1.6578	0.0049779	0.908828	0.0259133	0.873271
1.6885	0.00493202	0.913993	0.0247334	0.879641
1.7192	0.00507935	0.919313	0.0252243	0.886136
1.7499	0.00581122	0.925399	0.0246464	0.892484
1.7806	0.00503552	0.930673	0.0236369	0.898571
1.8113	0.00465722	0.935551	0.0212632	0.904047
1.842	0.00335211	0.939061	0.0216735	0.909628
1.8727	0.0038042	0.943046	0.0215895	0.915188
1.9034	0.00421038	0.947455	0.0215719	0.920743
1.9341	0.00293903	0.950533	0.0223641	0.926503
1.9648	0.00337784	0.954071	0.0214267	0.932021
1.9955	0.00428809	0.958562	0.019987	0.937168
2.0262	0.00374417	0.962484	0.0191959	0.942111
2.0569	0.00449748	0.967194	0.0201851	0.94731
2.0876	0.00377297	0.971146	0.0217586	0.952913
2.1183	0.00277736	0.974054	0.0233072	0.958915
2.149	0.00414078	0.978391	0.0228688	0.964805
2.1797	0.00344087	0.981995	0.0237715	0.970927
2.2104	0.00273522	0.98486	0.0223332	0.976678
2.2411	0.00332849	0.988346	0.0225622	0.982488
2.2718	0.00422613	0.992772	0.0228057	0.988362
2.3025	0.00355356	0.996494	0.023127	0.994317
2.3332	0.00334799	1	0.0220662	1

## Sheet: Supp Fig 4b
distance (um)	PF (dG/R)	PF, cum sum	CF (dG/R)	CF, cum sum
0.1228	0.039925	0.0212255	0.0125419	0.00280757
0.1535	0.0419808	0.0435438	0.0126578	0.00564108
0.1842	0.0428753	0.0663377	0.0129291	0.00853532
0.2149	0.0455561	0.0905569	0.0127219	0.0113832
0.2456	0.0464147	0.115232	0.0120866	0.0140888
0.2763	0.0471725	0.140311	0.0118304	0.0167371
0.307	0.0471459	0.165375	0.0109157	0.0191807
0.3377	0.0476701	0.190718	0.01303	0.0220975
0.3684	0.0488235	0.216674	0.0136223	0.0251469
0.3991	0.0501824	0.243353	0.0146948	0.0284364
0.4298	0.0510739	0.270506	0.0146579	0.0317177
0.4605	0.0518984	0.298096	0.0155282	0.0351937
0.4912	0.0517756	0.325622	0.0150426	0.0385611
0.5219	0.051402	0.352949	0.016249	0.0421985
0.5526	0.052039	0.380615	0.0172577	0.0460618
0.5833	0.048917	0.406621	0.0200195	0.0505432
0.614	0.0472698	0.431751	0.0210779	0.0552616
0.6447	0.0435873	0.454923	0.0231561	0.0604453
0.6754	0.0422462	0.477383	0.0241128	0.065843
0.7061	0.0406537	0.498996	0.00851898	0.06775
0.7368	0.0375134	0.518939	0.00730359	0.069385
0.7675	0.0353608	0.537738	0.00707442	0.0709686
0.7982	0.0314382	0.554451	0.00686836	0.0725062
0.8289	0.0292279	0.56999	0.00530464	0.0736936
0.8596	0.027371	0.584541	0.00500988	0.0748151
0.8903	0.0246402	0.597641	0.00713086	0.0764114
0.921	0.0228741	0.609801	0.00794914	0.0781908
0.9517	0.0207674	0.620842	0.00868413	0.0801348
0.9824	0.0200536	0.631503	0.00884485	0.0821148
1.0131	0.0177233	0.640925	0.008548	0.0840283
1.0438	0.0154905	0.649161	0.0073749	0.0856792
1.0745	0.0138897	0.656545	0.00677042	0.0871948
1.1052	0.0138584	0.663912	0.00637393	0.0886217
1.1359	0.0123578	0.670482	0.00531786	0.0898121
1.1666	0.011997	0.67686	0.0043323	0.0907819
1.1973	0.00994837	0.682149	0.00490291	0.0918794
1.228	0.00839218	0.686611	0.00522603	0.0930493
1.2587	0.00971087	0.691773	0.00485924	0.0941371
1.2894	0.0106007	0.697409	0.00681417	0.0956625
1.3201	0.0105454	0.703015	0.00435085	0.0966364
1.3508	0.00935344	0.707988	0.00450178	0.0976442
1.3815	0.00732034	0.71188	0.00274879	0.0982595
1.4122	0.0057424	0.714933	0.00168392	0.0986365
1.4429	0.00783164	0.719096	-0.000106392	0.0986126
1.4736	0.00805047	0.723376	-0.000117707	0.0985863
1.5043	0.00823111	0.727752	-0.00116985	0.0983244
1.535	0.00674032	0.731335	-0.00320596	0.0976067
1.5657	0.00624313	0.734654	-0.00521966	0.0964383
1.5964	0.00980238	0.739866	-0.00598323	0.0950989
1.6271	0.00992313	0.745141	-0.00539897	0.0938903
1.6578	0.0100896	0.750505	-0.00475437	0.092826
1.6885	0.00937298	0.755488	-0.00202029	0.0923738
1.7192	0.00968822	0.760639	-0.00216259	0.0918897
1.7499	0.00956977	0.765726	-0.00238441	0.0913559
1.7806	0.00996865	0.771026	-0.0014345	0.0910348
1.8113	0.00873915	0.775672	-0.00199657	0.0905879
1.842	0.00751998	0.77967	-0.00293967	0.0899298
1.8727	0.00728164	0.783541	-0.00497368	0.0888164
1.9034	0.00847305	0.788045	-0.00398073	0.0879253
1.9341	0.00780585	0.792195	-0.00466255	0.0868816
1.9648	0.0070843	0.795962	-0.00585048	0.0855719
1.9955	0.00714228	0.799759	0.000658226	0.0857193
2.0262	0.00835723	0.804202	0.000835475	0.0859063
2.0569	0.00868457	0.808819	0.000641808	0.08605
2.0876	0.0083438	0.813254	0.000181189	0.0860905
2.1183	0.00858575	0.817819	-7.17174e-05	0.0860745
2.149	0.00727495	0.821687	2.80068e-05	0.0860807
2.1797	0.00609927	0.824929	-0.000357583	0.0860007
2.2104	0.00595082	0.828093	-0.00167081	0.0856267
2.2411	0.00338379	0.829892	0.00166744	0.0859999
2.2718	0.00155831	0.83072	0.000897672	0.0862009
2.3025	0.0016178	0.83158	0.00292219	0.086855
2.3332	0.00184172	0.832559	0.00456881	0.0878778
2.3639	0.00177033	0.833501	0.00587837	0.0891937
2.3946	0.00244014	0.834798	0.00863994	0.0911278
2.4253	-0.00011273	0.834738	0.00996308	0.0933581
2.456	0.000110993	0.834797	0.0140189	0.0964963
2.4867	0.000253303	0.834932	0.0136397	0.0995496
2.5174	0.00105975	0.835495	0.0227607	0.104645
2.5481	0.00175399	0.836427	0.0257929	0.110419
2.5788	-0.00252474	0.835085	0.0259472	0.116227
2.6095	-0.00246992	0.833772	0.0250027	0.121824
2.6402	-0.00404564	0.831621	0.0241333	0.127226
2.6709	-0.0032217	0.829909	0.0200935	0.131724
2.7016	-0.00217769	0.828751	0.0198716	0.136173
2.7323	-0.00101285	0.828212	0.0217281	0.141037
2.763	-0.00134224	0.827499	0.019565	0.145416
2.7937	-0.000883255	0.827029	0.0219137	0.150322
2.8244	0.000597407	0.827347	0.0230205	0.155475
2.8551	0.000939287	0.827846	0.0221699	0.160438
2.8858	0.00010162	0.8279	0.0209534	0.165129
2.9165	0.000792328	0.828321	0.0209557	0.16982
2.9472	0.00175936	0.829257	0.021787	0.174697
2.9779	0.00267895	0.830681	0.017805	0.178682
3.0086	0.00239029	0.831952	0.0191654	0.182973
3.0393	0.00203241	0.833032	0.0212974	0.18774
3.07	0.00212042	0.834159	0.025585	0.193468
3.1007	0.00201311	0.83523	0.0347571	0.201248
3.1314	0.00315792	0.836909	0.0361693	0.209345
3.1621	0.00400442	0.839037	0.0431163	0.218997
3.1928	0.00511585	0.841757	0.0487626	0.229912
3.2235	0.0057042	0.84479	0.0465442	0.240332
3.2542	0.00716732	0.8486	0.0507035	0.251682
3.2849	0.00737545	0.852521	0.0508184	0.263058
3.3156	0.00741452	0.856463	0.0521142	0.274724
3.3463	0.00823602	0.860841	0.0531201	0.286615
3.377	0.0088468	0.865545	0.051796	0.29821
3.4077	0.00844237	0.870033	0.0528886	0.310049
3.4384	0.00844329	0.874522	0.0513775	0.32155
3.4691	0.0082179	0.878891	0.0530059	0.333416
3.4998	0.00807641	0.883184	0.0445969	0.343399
3.5305	0.00823243	0.887561	0.0456989	0.353629
3.5612	0.00913485	0.892417	0.0472659	0.36421
3.5919	0.0101043	0.897789	0.0481066	0.374979
3.6226	0.0111513	0.903717	0.0517508	0.386563
3.6533	0.0100784	0.909075	0.0548191	0.398835
3.684	0.00950135	0.914127	0.0565821	0.411501
3.7147	0.0083199	0.91855	0.056737	0.424202
3.7454	0.00770141	0.922644	0.0581973	0.43723
3.7761	0.00733881	0.926546	0.0591946	0.450481
3.8068	0.00665868	0.930086	0.0620656	0.464375
3.8375	0.00605496	0.933305	0.0636873	0.478631
3.8682	0.0050971	0.936014	0.0664825	0.493514
3.8989	0.00598193	0.939195	0.0697813	0.509135
3.9296	0.0060668	0.94242	0.0713875	0.525115
3.9603	0.0054918	0.94534	0.0695544	0.540685
3.991	0.00493404	0.947963	0.0693353	0.556206
4.0217	0.00455401	0.950384	0.0686074	0.571564
4.0524	0.00424366	0.95264	0.066576	0.586468
4.0831	0.00328723	0.954387	0.0582573	0.599509
4.1138	0.00285356	0.955904	0.0641635	0.613872
4.1445	0.00224467	0.957098	0.0576999	0.626789
4.1752	0.00188848	0.958102	0.055472	0.639206
4.2059	0.00081396	0.958535	0.0575461	0.652088
4.2366	0.000783011	0.958951	0.0537486	0.66412
4.2673	0.00113776	0.959556	0.0551172	0.676459
4.298	0.00199993	0.960619	0.0568474	0.689184
4.3287	0.00160597	0.961473	0.0596004	0.702526
4.3594	0.00124184	0.962133	0.0617878	0.716358
4.3901	0.000320072	0.962303	0.0613267	0.730086
4.4208	0.00129062	0.962989	0.0607867	0.743693
4.4515	0.0021811	0.964149	0.0604985	0.757236
4.4822	0.00292298	0.965703	0.0622385	0.771169
4.5129	0.00238245	0.966969	0.0601581	0.784635
4.5436	0.00191144	0.967985	0.0592223	0.797893
4.5743	0.000929658	0.96848	0.0581554	0.810911
4.605	0.000236693	0.968606	0.0547087	0.823158
4.6357	0.000946969	0.969109	0.0531935	0.835065
4.6664	0.00147205	0.969892	0.0532287	0.846981
4.6971	0.00209693	0.971006	0.0512519	0.858454
4.7278	0.00319076	0.972703	0.0493859	0.869509
4.7585	0.00342652	0.974524	0.04539	0.87967
4.7892	0.00426103	0.97679	0.0409286	0.888832
4.8199	0.00478187	0.979332	0.0392459	0.897617
4.8506	0.00509459	0.98204	0.0375878	0.906032
4.8813	0.00438814	0.984373	0.0349555	0.913857
4.912	0.00334094	0.986149	0.0327032	0.921177
4.9427	0.00408904	0.988323	0.0335902	0.928697
4.9734	0.00356447	0.990218	0.0318962	0.935837
5.0041	0.00337142	0.992011	0.0304284	0.942648
5.0348	0.00259376	0.993389	0.027974	0.948911
5.0655	0.00273939	0.994846	0.0283023	0.955246
5.0962	0.00253488	0.996193	0.0199915	0.959721
5.1269	0.00178221	0.997141	0.020818	0.964382
5.1576	0.00193453	0.998169	0.0197138	0.968795
5.1883	0.0023722	0.99943	0.0174935	0.972711
5.219	0.00107124	1	0.0157811	0.976243
5.2497	-0.000881911	0.999531	0.0116881	0.97886
5.2804	-0.000369822	0.999335	0.0105221	0.981215
5.3111	-0.000414786	0.999114	0.0059784	0.982553
5.3418	-0.00151848	0.998307	0.00308087	0.983243
5.3725	-9.14329e-05	0.998258	0.00217731	0.983731
5.4032	-0.00110641	0.99767	0.00210223	0.984201
5.4339	-0.00207593	0.996566	0.00503598	0.985328
5.4646	-0.00251037	0.995232	0.00406073	0.986237
5.4953	-0.00258488	0.993858	0.00422454	0.987183
5.526	-0.00292625	0.992302	0.00565521	0.988449
5.5567	-0.0035064	0.990438	0.00589424	0.989769
5.5874	-0.00368539	0.988478	0.00723736	0.991389
5.6181	-0.00175946	0.987543	0.00620893	0.992779
5.6488	-0.00225412	0.986345	0.00434374	0.993751
5.6795	0.00173768	0.987268	0.0059562	0.995084
5.7102	0.00152701	0.98808	0.00546481	0.996308
5.7409	0.00209573	0.989194	0.00535482	0.997506
5.7716	0.000647471	0.989539	0.00531478	0.998696
5.8023	-0.000324617	0.989366	0.00582503	1

## Sheet: Supp Fig 4c
	overlap	non-overlap
2/2/21 Cell1		2.25e-26
3/2/21 Cell2	0.12
3/3/21 Cell3	0.47
3/12/21 Cell2	0.32
3/15/21 Cell2	0.99
3/16/21 Cell1		1.5e-86
3/25/22 Cell1	0.36
3/25/22 Cell2	0.14
3/29/21 Cell2	0.26
3/29/22 Cell2	0.26
3/30/21 Cell3	0.62
3/30/22 Cell3		0.001
4/1/22 Cell1	0.21
4/15/22 Cell2		0.005
4/18/22 Cell2		6e-21
4/19/22 Cell1	0.35
6/9/21 Cell2		1e-24
6/18/21 Cell3		7.2e-08
6/28/21 Cell1		5.2e-56
6/30/21 Cell2		1.5e-27
8/18/21_Cell2	0.72
9/1/21_Cell4	0.16
9/8/21 Cell2	0.12
9/8/21 Cell4	0.79
9/12/19 Cell2	0.9999
9/13/19 Cell3	0.89
10/14/19 Cell3	0.76
10/15/19 Cell2	0.56
11/6/20 Cell2	0.23
12/30/20 Cell3	0.3
Mean	0.4586	0.0006667
Std. Deviation	0.2954	0.001658
Std. Error of Mean	0.06447	0.0005528
