# Supplementary material for: Afferent convergence to a shared population of interneuron AMPA receptors
Source: Nat Commun. 2023 May 30;14:3113. doi: 10.1038/s41467-023-38854-2 (PMC10229553; doi:10.1038/s41467-023-38854-2)
Supplement: Supplementary file 4 — Source Data [file 41467_2023_38854_MOESM4_ESM.zip › Source Data Supplementary Figure5.xlsx]

## Sheet: Supp Fig 5a
	CF	PF
	CaT (dG/R)	CaT (dG/R)
	0.070853	0.0371			Paired t test
	0.048158	0.006478			P value	0.0373
	0.085745	0.026375			P value summary	*
	0.024311	0.016516			Significantly different (P < 0.05)?	Yes
	0.062237	0.037066			One- or two-tailed P value?	Two-tailed
	0.082469	0.055471			t, df	t=2.210, df=23
	0.067587	0.031764			Number of pairs	24
	0.075443	0.045776
	0.092548	0.092458			How big is the difference?
	0.045282	0.036117			Mean of differences (B - A)	-0.01283
	0.035804	0.037163			SD of differences	0.02842
	0.031519	0.059992			SEM of differences	0.005802
	0.02884	0.025649			95% confidence interval	-0.02483 to -0.0008222
	0.097128	0.066884			R squared (partial eta squared)	0.1752
	0.062282	0.113317
	0.074522	0.08556			How effective was the pairing?
	0.023567	0.047992			Correlation coefficient (r)	0.4924
	0.067996	0.029841			P value (one tailed)	0.0073
	0.052799	0.072629			P value summary	**
	0.049585	0.068177			Was the pairing significantly effective?	Yes
	0.049314	0.033405
	0.158159	0.100458
	0.066201	0.057726
	0.072851	0.033486
Mean	0.06355	0.05073
Std. Deviation	0.02907	0.02726
Std. Error of Mean	0.005935	0.005565

## Sheet: Supp Fig 5b
KYN (500 um)
	PF	CF
	fraction remaining	fraction remaining		Unpaired t test
	0.393	0.236		P value	0.0002
	0.388	0.295		P value summary	***
	0.497	0.219		Significantly different (P < 0.05)?	Yes
	0.437	0.378		One- or two-tailed P value?	Two-tailed
	0.373	0.203		t, df	t=5.422, df=11
	0.441	0.24
	0.444			How big is the difference?
				Mean of column A	42.47
Mean	0.425	0.262		Mean of column B	26.18
Std. Deviation	0.0429	0.0649		Difference between means (B - A) ± SEM	-16.29 ± 3.004
Std. Error of Mean	0.01621	0.0265		95% confidence interval	-22.90 to -9.676
				R squared (eta squared)	0.7277
				F test to compare variances
				F, DFn, Dfd	2.286, 5, 6
				P value	0.3431
				P value summary	ns
				Significantly different (P < 0.05)?	No
				Data analyzed
				Sample size, column A	7
				Sample size, column B	6

## Sheet: Supp Fig 5c
CaT/EPSC ratio ([dG/R]/pC)
	CF	PF
	CaT/EPSC	CaT/EPSC		Paired t test
	0.097879	0.206218		P value	0.0043
	0.089485	0.347062		P value summary	**
	0.065339	0.176534		Significantly different (P < 0.05)?	Yes
	0.055098	0.460699		One- or two-tailed P value?	Two-tailed
	0.022646	0.087547		t, df	t=3.784, df=9
	0.092165	1.11151		Number of pairs	10
	0.053272	0.583989
	0.290034	0.393879		How big is the difference?
	0.181575	0.904791		Mean of differences (B - A)	0.3762
	0.153015	0.590174		SD of differences	0.3144
				SEM of differences	0.09942
Mean	0.1101	0.4862		95% confidence interval	0.1513 to 0.6011
Std. Deviation	0.07897	0.3246		R squared (partial eta squared)	0.614
Std. Error of Mean	0.02497	0.1027
				How effective was the pairing?
				Correlation coefficient (r)	0.2489
				P value (one tailed)	0.2441
				P value summary	ns
				Was the pairing significantly effective?	No
