# Supplementary material for: Afferent convergence to a shared population of interneuron AMPA receptors
Source: Nat Commun. 2023 May 30;14:3113. doi: 10.1038/s41467-023-38854-2 (PMC10229553; doi:10.1038/s41467-023-38854-2)
Supplement: Supplementary file 4 — Source Data [file 41467_2023_38854_MOESM4_ESM.zip › Source Data Supplementary Figure6.xlsx]

## Sheet: Supp Fig 6a
Overlap
distance (um)	CF (dG/R)	PF (dG/R)
0	-0.00228688	0.000649026		Gaussian Fits
0.0307	-0.00160619	0.000114212		CF	CaT1	CaT2	CaT3
0.0614	-0.000158728	-3.18588e-05		Amplitude (dG/R)	0.0675869	0.0754432	0.113573
0.0921	0.00150356	0.00013489		Position (um)	3.78725	5.72387	10.9788
0.1228	0.00143467	0.000179594		sigma (um)	0.689334	1.0549	1.04936
0.1535	0.00281885	6.32011e-05
0.1842	0.00512714	0.000759033		PF	CaT1	CaT2
0.2149	0.00544751	0.0011671		Amplitude (dG/R)	0.0317644	0.0457756
0.2456	0.00574125	0.00185703		Position (um)	3.20255	5.38057
0.2763	0.00647392	0.00159171		sigma (um)	0.947741	0.704982
0.307	0.00985642	0.00167955
0.3377	0.00892323	0.00152561
0.3684	0.0146202	0.00212898
0.3991	0.0180863	0.0015717
0.4298	0.0183587	0.00193872
0.4605	0.0196172	0.00161866
0.4912	0.018905	0.00247897
0.5219	0.0181465	0.00352151
0.5526	0.0171391	0.00412044
0.5833	0.0158199	0.00373514
0.614	0.0129844	0.00415195
0.6447	0.0136145	0.00360469
0.6754	0.0138097	0.0044738
0.7061	0.013642	0.00486084
0.7368	0.0133953	0.00599955
0.7675	0.0136743	0.00567093
0.7982	0.0128322	0.00584105
0.8289	0.0146591	0.00516172
0.8596	0.0160806	0.00436377
0.8903	0.0164493	0.00354415
0.921	0.0172489	0.00292219
0.9517	0.0149869	0.00331444
0.9824	0.0146488	0.00385072
1.0131	0.0134253	0.00411488
1.0438	0.0121342	0.00405378
1.0745	0.0107928	0.00570711
1.1052	0.0105259	0.00528519
1.1359	0.00829813	0.00590707
1.1666	0.00493466	0.00591568
1.1973	0.00671205	0.00507708
1.228	0.00630953	0.003617
1.2587	0.0051034	0.00382789
1.2894	0.00139285	0.00475975
1.3201	0.00163075	0.0063753
1.3508	-0.00330324	0.00621858
1.3815	-0.00602057	0.00685239
1.4122	-0.00650651	0.00639719
1.4429	-0.00770966	0.00680625
1.4736	-0.00299023	0.00768058
1.5043	-0.00150743	0.00612221
1.535	0.00143607	0.00609823
1.5657	0.0022414	0.00722058
1.5964	0.00228483	0.00682834
1.6271	0.00362653	0.00678913
1.6578	0.00623089	0.00508088
1.6885	0.00638956	0.00469191
1.7192	0.00841289	0.0050733
1.7499	0.00780681	0.00458054
1.7806	0.00812005	0.00459686
1.8113	0.00980817	0.00652338
1.842	0.0086988	0.00735144
1.8727	0.00838876	0.00970724
1.9034	0.00833052	0.0109492
1.9341	0.00895874	0.0121646
1.9648	0.00876341	0.0122393
1.9955	0.0101753	0.0141165
2.0262	0.00994287	0.0151937
2.0569	0.00952696	0.0152896
2.0876	0.0104342	0.0170213
2.1183	0.0121139	0.0158835
2.149	0.0135135	0.0177019
2.1797	0.01088	0.0194639
2.2104	0.0102041	0.0199867
2.2411	0.00997758	0.0199754
2.2718	0.0131877	0.0202915
2.3025	0.0187279	0.0206072
2.3332	0.0178421	0.0213036
2.3639	0.0165727	0.0219444
2.3946	0.0199125	0.0220571
2.4253	0.0200998	0.0225674
2.456	0.016376	0.0214004
2.4867	0.017401	0.0227611
2.5174	0.0173794	0.0244252
2.5481	0.020044	0.0244111
2.5788	0.0229818	0.0242276
2.6095	0.0240781	0.0260259
2.6402	0.0223429	0.0270822
2.6709	0.0229749	0.0276262
2.7016	0.0253155	0.027424
2.7323	0.0240354	0.0289844
2.763	0.0255681	0.030043
2.7937	0.0230437	0.0307485
2.8244	0.0248656	0.0314712
2.8551	0.027428	0.0307513
2.8858	0.0287824	0.0326791
2.9165	0.0305081	0.0304481
2.9472	0.034127	0.0290041
2.9779	0.0355591	0.0276711
3.0086	0.0367629	0.0283219
3.0393	0.0407069	0.0283399
3.07	0.0451169	0.0283124
3.1007	0.0445859	0.0302031
3.1314	0.0440712	0.0279473
3.1621	0.0450527	0.0274969
3.1928	0.0468436	0.0312162
3.2235	0.0488344	0.0327775
3.2542	0.0500816	0.0320825
3.2849	0.047641	0.0313021
3.3156	0.0522236	0.0321667
3.3463	0.0551547	0.0321351
3.377	0.0545975	0.0327016
3.4077	0.0592692	0.0337123
3.4384	0.0611657	0.0333163
3.4691	0.0669579	0.0326747
3.4998	0.0692835	0.0323493
3.5305	0.0726433	0.0330773
3.5612	0.074447	0.0334428
3.5919	0.073585	0.0324009
3.6226	0.0760625	0.0323731
3.6533	0.0792269	0.0326023
3.684	0.0761929	0.0328556
3.7147	0.0774822	0.0340637
3.7454	0.0795638	0.0331738
3.7761	0.0818869	0.0311743
3.8068	0.0866101	0.0304104
3.8375	0.0864331	0.0291201
3.8682	0.0876083	0.0281826
3.8989	0.0880905	0.0292786
3.9296	0.0862476	0.0314916
3.9603	0.0875575	0.0313313
3.991	0.0901369	0.0304967
4.0217	0.0865283	0.0296568
4.0524	0.0838002	0.028255
4.0831	0.0860256	0.0277165
4.1138	0.0862741	0.0279935
4.1445	0.0873582	0.0272551
4.1752	0.0864272	0.025219
4.2059	0.089144	0.0262406
4.2366	0.0853504	0.0287211
4.2673	0.0845043	0.0276896
4.298	0.0824352	0.0280045
4.3287	0.0836239	0.0293024
4.3594	0.0819694	0.0302881
4.3901	0.0774538	0.0302744
4.4208	0.0797645	0.0315835
4.4515	0.0741615	0.0320499
4.4822	0.0704543	0.0315759
4.5129	0.0707707	0.0323713
4.5436	0.0708262	0.0342588
4.5743	0.074603	0.034165
4.605	0.0745709	0.0346143
4.6357	0.0748047	0.0353552
4.6664	0.0755892	0.0362685
4.6971	0.0752643	0.0363578
4.7278	0.0745078	0.0401221
4.7585	0.0737756	0.0424117
4.7892	0.0693567	0.0438996
4.8199	0.069631	0.0438746
4.8506	0.0688585	0.0438569
4.8813	0.0714309	0.0446078
4.912	0.0739601	0.0445289
4.9427	0.0714496	0.0466145
4.9734	0.067375	0.0467016
5.0041	0.0704064	0.0453699
5.0348	0.0746737	0.0473753
5.0655	0.073361	0.0469615
5.0962	0.0737624	0.0490005
5.1269	0.0727587	0.0492191
5.1576	0.0734562	0.0494851
5.1883	0.0723389	0.0486879
5.219	0.0747033	0.0467663
5.2497	0.0758618	0.0480627
5.2804	0.0756293	0.0481877
5.3111	0.0758876	0.0470408
5.3418	0.0790252	0.0476316
5.3725	0.0796467	0.0491221
5.4032	0.0783648	0.0495926
5.4339	0.0813411	0.0492589
5.4646	0.0823729	0.0502364
5.4953	0.0788672	0.0481446
5.526	0.0801205	0.0468791
5.5567	0.0786639	0.0459211
5.5874	0.0779761	0.045187
5.6181	0.0759367	0.0435215
5.6488	0.0754345	0.043442
5.6795	0.0760347	0.0422006
5.7102	0.0752071	0.0374869
5.7409	0.0793924	0.0350386
5.7716	0.0805432	0.0340626
5.8023	0.0804574	0.0347178
5.833	0.0793992	0.0333023
5.8637	0.0780381	0.0325435
5.8944	0.0775171	0.029748
5.9251	0.077215	0.0291547
5.9558	0.0768661	0.0286882
5.9865	0.0737988	0.0291796
6.0172	0.0673283	0.0279628
6.0479	0.0683204	0.0296655
6.0786	0.068956	0.0274654
6.1093	0.0704938	0.0275755
6.14	0.076243	0.0267679
6.1707	0.0743742	0.0247939
6.2014	0.0734192	0.0240287
6.2321	0.0741576	0.0231826
6.2628	0.072739	0.0206343
6.2935	0.0699978	0.0199479
6.3242	0.0661949	0.0169496
6.3549	0.0661783	0.0148485
6.3856	0.0643544	0.0131306
6.4163	0.0602014	0.0123588
6.447	0.0596959	0.0110428
6.4777	0.0602057	0.0113794
6.5084	0.0549109	0.0123706
6.5391	0.0515746	0.0125581
6.5698	0.051118	0.0133194
6.6005	0.0494033	0.0129074
6.6312	0.0480882	0.0106867
6.6619	0.0477735	0.0087273
6.6926	0.0464043	0.0096773
6.7233	0.0422029	0.0102495
6.754	0.041457	0.00948523
6.7847	0.0399022	0.00955684
6.8154	0.0420018	0.00985977
6.8461	0.0404549	0.00957904
6.8768	0.0365898	0.0103278
6.9075	0.0364007	0.00890927
6.9382	0.0365079	0.00953842
6.9689	0.0358975	0.0108112
6.9996	0.0349839	0.0098398
7.0303	0.0327161	0.00759774
7.061	0.0318907	0.0069114
7.0917	0.0336233	0.00715593
7.1224	0.0269624	0.00550666
7.1531	0.0274178	0.00529736
7.1838	0.026913	0.00408624
7.2145	0.0257529	0.00339177
7.2452	0.0244641	0.00385024
7.2759	0.0248037	0.00322813
7.3066	0.0257869	0.00493367
7.3373	0.0253782	0.00521423
7.368	0.023589	0.00556771
7.3987	0.0241504	0.00581169
7.4294	0.0229227	0.0059821
7.4601	0.0205277	0.00617478
7.4908	0.0206433	0.00514995
7.5215	0.0200858	0.00498501
7.5522	0.0191755	0.0037971
7.5829	0.0192069	0.00499621
7.6136	0.0193313	0.00731681
7.6443	0.0173556	0.00855152
7.675	0.0163242	0.00981805
7.7057	0.0135436	0.0084796
7.7364	0.0120717	0.00904633
7.7671	0.0127681	0.00867195
7.7978	0.0109606	0.00745485
7.8285	0.0105151	0.00729252
7.8592	0.0123657	0.00696659
7.8899	0.0107215	0.00572265
7.9206	0.010255	0.00426946
7.9513	0.0105919	0.00190165
7.982	0.0115299	0.00151035
8.0127	0.0103281	0.0034232
8.0434	0.00928799	0.0038704
8.0741	0.00531644	0.00231324
8.1048	0.00736876	0.0022022
8.1355	0.00789939	0.00375873
8.1662	0.0127419	0.00425959
8.1969	0.0103611	0.0042553
8.2276	0.0128333	0.00560377
8.2583	0.0146007	0.00603302
8.289	0.0143699	0.00487441
8.3197	0.0158295	0.00276302
8.3504	0.0167139	0.00141801
8.3811	0.0161241	0.00258473
8.4118	0.0182589	0.00279792
8.4425	0.0196978	0.00202151
8.4732	0.02012	0.00135127
8.5039	0.0220877	0.00231565
8.5346	0.0223023	0.00358261
8.5653	0.0226669	0.00288779
8.596	0.0243788	0.00127556
8.6267	0.0272341	0.002054
8.6574	0.0318683	0.00220845
8.6881	0.0327284	0.00272288
8.7188	0.0323114	0.00272651
8.7495	0.0308984	0.00215299
8.7802	0.0309842	0.00279094
8.8109	0.0291377	0.00278838
8.8416	0.0296576	0.00291459
8.8723	0.0324879	0.00418512
8.903	0.0320015	0.00669808
8.9337	0.0340913	0.00886756
8.9644	0.0338429	0.00987667
8.9951	0.0341213	0.00756434
9.0258	0.0338576	0.00794114
9.0565	0.0328875	0.00779446
9.0872	0.0299024	0.00885837
9.1179	0.0337744	0.00840999
9.1486	0.0298447	0.0089143
9.1793	0.0312955	0.0095294
9.21	0.0352238	0.00725724
9.2407	0.0331656	0.00785766
9.2714	0.0408368	0.00850956
9.3021	0.04311	0.0101688
9.3328	0.046802	0.0104006
9.3635	0.0458983	0.00878705
9.3942	0.0438681	0.00924225
9.4249	0.0444922	0.0107814
9.4556	0.0440784	0.0109118
9.4863	0.042546	0.0115616
9.517	0.0445856	0.00926337
9.5477	0.0445214	0.00819077
9.5784	0.0489065	0.00736468
9.6091	0.0470596	0.0053619
9.6398	0.0478059	0.00393635
9.6705	0.0485529	0.00660641
9.7012	0.0491566	0.00722461
9.7319	0.0529606	0.00795417
9.7626	0.0515658	0.0089154
9.7933	0.0559631	0.00928614
9.824	0.0544783	0.00956917
9.8547	0.0554008	0.00927312
9.8854	0.0595797	0.00893769
9.9161	0.0588652	0.0108179
9.9468	0.0638679	0.0108206
9.9775	0.0647204	0.0123414
10.0082	0.0695439	0.0141771
10.0389	0.0760626	0.0156342
10.0696	0.0818848	0.0169036
10.1003	0.0784289	0.0161988
10.131	0.0784341	0.0163267
10.1617	0.0830272	0.0151788
10.1924	0.0794418	0.015012
10.2231	0.0860205	0.0139778
10.2538	0.0865677	0.0143434
10.2845	0.0850655	0.0136216
10.3152	0.0830025	0.0142427
10.3459	0.0882982	0.0150445
10.3766	0.0918916	0.0129836
10.4073	0.0919104	0.0126354
10.438	0.0941655	0.0131446
10.4687	0.0967281	0.0127696
10.4994	0.0989449	0.0133499
10.5301	0.102576	0.0134941
10.5608	0.105181	0.0128472
10.5915	0.107333	0.0130925
10.6222	0.102828	0.0119984
10.6529	0.10546	0.00825646
10.6836	0.107577	0.00791623
10.7143	0.107689	0.0073725
10.745	0.113689	0.00743563
10.7757	0.112674	0.0081705
10.8064	0.119195	0.010086
10.8371	0.117822	0.00991653
10.8678	0.11528	0.00882305
10.8985	0.116646	0.00606657
10.9292	0.113447	0.00584804
10.9599	0.114807	0.00538293
10.9906	0.115982	0.00412623
11.0213	0.114736	0.00353651
11.052	0.11003	0.00193119
11.0827	0.115552	0.00408642
11.1134	0.113483	0.0038764
11.1441	0.113478	0.00463321
11.1748	0.113932	0.00623013
11.2055	0.107	0.00592461
11.2362	0.101702	0.00501989
11.2669	0.102631	0.00419891
11.2976	0.106573	0.00461934
11.3283	0.104014	0.00327005
11.359	0.107106	0.00444182
11.3897	0.114899	0.0033881
11.4204	0.117596	0.00214578
11.4511	0.117497	0.00224348
11.4818	0.11567	0.00267413
11.5125	0.121245	0.00413385
11.5432	0.112946	0.00691475
11.5739	0.110851	0.00665284
11.6046	0.11636	0.00586496
11.6353	0.111776	0.00883836
11.666	0.107566	0.0079914
11.6967	0.105758	0.0052021
11.7274	0.102335	0.0025193
11.7581	0.099738	-0.000780524
11.7888	0.0914587	-0.00232496
11.8195	0.0901483	-0.00447549
11.8502	0.0888968	-0.00279872
11.8809	0.0849825	-0.00228677
11.9116	0.0816255	-0.000287375
11.9423	0.0782257	0.00124966
11.973	0.0710402	-0.00128454
12.0037	0.0704675	-0.000601626
12.0344	0.0719566	-0.00208155
12.0651	0.0623653	-0.00286686
12.0958	0.0609386	-0.004396
12.1265	0.0569545	-0.00400318
12.1572	0.0544613	-0.00650934
12.1879	0.0530777	-0.00744307
12.2186	0.0576533	-0.00645771
12.2493	0.0580495	0.000334155
12.28	0.0523476	0.000565403
12.3107	0.0502128	0.00146281
12.3414	0.0438337	0.000629272
12.3721	0.0365872	0.00061898
12.4028	0.0317181	0.00130625
12.4335	0.028764	-0.000632541
12.4642	0.0252609	-0.00144883
12.4949	0.0155564	-0.000854132
12.5256	0.0151507	-0.00374386
12.5563	0.0192296	-0.000388099
12.587	0.013201	0.00133953
12.6177	0.0138287	0.00474334
12.6484	0.0136593	0.00708413
12.6791	0.010093	0.00906898
12.7098	0.00712647	0.0100237
12.7405	0.00897598	0.0112145
12.7712	0.0105111	0.0108077
12.8019	0.00862125	0.011942
12.8326	0.0186697	0.0136132

## Sheet: Supp Fig 6b
Non-overlap
distance (um)	CF (dG/R)	PF (dG/R)
0	0.00441739	0.0305804		Gaussian Fits
0.0307	0.00404615	0.0328168		CF
0.0614	0.00520212	0.0338265		Amplitude (dG/R)	0.065559
0.0921	0.00493136	0.0364435		Position (um)	3.30321
0.1228	0.00424898	0.0374107		sigma (um)	0.834854
0.1535	0.00617901	0.0380426
0.1842	0.00666212	0.0380694		PF
0.2149	0.00809339	0.0386099		Amplitude (dG/R)	0.043102
0.2456	0.0100461	0.039742		Position (um)	0.357836
0.2763	0.00975809	0.0411331		c	0.610806
0.307	0.00996252	0.0421226		sigma (um)	0.431905
0.3377	0.00970138	0.0430891
0.3684	0.00884043	0.0430892
0.3991	0.00803662	0.0429104
0.4298	0.00737808	0.0435148
0.4605	0.00668897	0.0435118
0.4912	0.00566117	0.0433688
0.5219	0.0050316	0.0427677
0.5526	0.00583317	0.0421076
0.5833	0.00625986	0.0406618
0.614	0.00597431	0.037446
0.6447	0.0075804	0.0356718
0.6754	0.00526988	0.0320848
0.7061	0.00525596	0.0299479
0.7368	0.00367062	0.0282067
0.7675	0.00269125	0.0258075
0.7982	0.0011585	0.0239571
0.8289	0.00124309	0.0216622
0.8596	0.000526118	0.0208946
0.8903	-0.00140163	0.0186939
0.921	-0.00337259	0.0162995
0.9517	-0.00396284	0.0147648
0.9824	-0.00331903	0.0146598
1.0131	-0.00236589	0.0130973
1.0438	0.000987933	0.0127258
1.0745	0.000832005	0.0108799
1.1052	0.000502362	0.00918637
1.1359	0.00182444	0.0108222
1.1666	0.00129048	0.0116117
1.1973	0.000441959	0.0116526
1.228	-0.00155454	0.0105935
1.2587	-0.000568495	0.00882294
1.2894	-0.00156793	0.00702301
1.3201	-0.00223804	0.00864228
1.3508	0.00319534	0.00903061
1.3815	0.00341125	0.0092116
1.4122	0.00289273	0.00792791
1.4429	0.00239184	0.00746281
1.4736	0.00230696	0.0109342
1.5043	0.00231719	0.0109461
1.535	0.00161963	0.010308
1.5657	0.00069253	0.00930858
1.5964	0.00605074	0.00979479
1.6271	0.00594419	0.00926502
1.6578	0.00871011	0.00973965
1.6885	0.0124368	0.00877703
1.7192	0.0140343	0.00746965
1.7499	0.0161009	0.0070664
1.7806	0.0168079	0.0084276
1.8113	0.0190489	0.00794585
1.842	0.018256	0.00684979
1.8727	0.0268341	0.00689512
1.9034	0.0306283	0.00804831
1.9341	0.0312757	0.00840275
1.9648	0.0301633	0.00784105
1.9955	0.0290121	0.00801964
2.0262	0.0243514	0.00666615
2.0569	0.0240585	0.00530721
2.0876	0.0265373	0.0050817
2.1183	0.0239445	0.00264164
2.149	0.0257671	0.000743164
2.1797	0.0272147	0.000153043
2.2104	0.0262071	8.56442e-05
2.2411	0.0253165	-0.000177249
2.2718	0.025442	0.000804774
2.3025	0.026326	-0.00136555
2.3332	0.0239001	-0.00134738
2.3639	0.0256836	-0.00156158
2.3946	0.0286468	-0.000823161
2.4253	0.0329664	-0.000466637
2.456	0.0404372	-0.0046224
2.4867	0.0422054	-0.00431996
2.5174	0.047526	-0.00573401
2.5481	0.0525393	-0.00477254
2.5788	0.0480869	-0.0040959
2.6095	0.0520129	-0.00260817
2.6402	0.0512145	-0.00305247
2.6709	0.0506814	-0.00270908
2.7016	0.0512278	-0.00104513
2.7323	0.050791	-0.000544643
2.763	0.0533878	-0.00133274
2.7937	0.0544192	-0.00039735
2.8244	0.0566426	0.000769848
2.8551	0.048842	0.00157073
2.8858	0.0497687	0.00147119
2.9165	0.0506971	0.00103148
2.9472	0.051503	0.00137013
2.9779	0.0545522	0.00123432
3.0086	0.0566095	0.00231078
3.0393	0.0583778	0.00328634
3.07	0.0582001	0.0045055
3.1007	0.0601642	0.00488198
3.1314	0.0612769	0.00656357
3.1621	0.0626948	0.00735988
3.1928	0.0642491	0.00764921
3.2235	0.0674103	0.00846842
3.2542	0.0706947	0.00892953
3.2849	0.0723308	0.00853128
3.3156	0.0700348	0.00847269
3.3463	0.0691643	0.00849163
3.377	0.0677777	0.00845121
3.4077	0.0652991	0.00874554
3.4384	0.0582591	0.00965658
3.4691	0.0630425	0.0104874
3.4998	0.0581483	0.0115984
3.5305	0.0562158	0.0106081
3.5612	0.0586182	0.0100069
3.5919	0.0546597	0.00867129
3.6226	0.0557969	0.00800938
3.6533	0.0567704	0.00763938
3.684	0.0596726	0.00695106
3.7147	0.0617398	0.00627557
3.7454	0.0605806	0.00521371
3.7761	0.0592589	0.00608966
3.8068	0.0584219	0.00627335
3.8375	0.0600305	0.00573165
3.8682	0.0571147	0.00513783
3.8989	0.0562965	0.00478406
3.9296	0.0553715	0.0043737
3.9603	0.0525568	0.00345615
3.991	0.0519191	0.00313725
4.0217	0.051896	0.00243024
4.0524	0.0495536	0.00199111
4.0831	0.0469315	0.000881292
4.1138	0.0432452	0.000880157
4.1445	0.0394957	0.00117613
4.1752	0.0380214	0.00206186
4.2059	0.0359444	0.00174161
4.2366	0.0334401	0.00144682
4.2673	0.0311518	0.000565264
4.298	0.0321724	0.00147488
4.3287	0.0308315	0.00240708
4.3594	0.0294494	0.00326799
4.3901	0.0273966	0.00261795
4.4208	0.0279992	0.00220078
4.4515	0.020394	0.00142543
4.4822	0.0219564	0.00064289
4.5129	0.021084	0.00115053
4.5436	0.0184593	0.00178616
4.5743	0.0168948	0.00251878
4.605	0.0134564	0.00368852
4.6357	0.0128008	0.0039134
4.6664	0.00836496	0.00452715
4.6971	0.00538744	0.00513783
4.7278	0.00415278	0.0056411
4.7585	0.00414354	0.00478699
4.7892	0.00687809	0.00373287
4.8199	0.00632078	0.00447222
4.8506	0.0072346	0.00404066
4.8813	0.00859802	0.00383558
4.912	0.00871732	0.00317946
4.9427	0.00946318	0.00331235
4.9734	0.00813898	0.0031733
5.0041	0.00646073	0.00252902
5.0348	0.00850193	0.00287345
5.0655	0.00784243	0.00344101
5.0962	0.00775665	0.00202354
5.1269	0.00791708	0.000331207
5.1576	0.00835591	0.000772105
5.1883	0.00722525	0.000573103
5.219	0.00612305	-0.000535042
5.2497	0.00770507	0.00105295
5.2804	0.005714	0.000366282
5.3111	0.00532996	-0.000690841
5.3418	0.006569	-0.0018805
5.3725	0.00806097	-0.0015953
5.4032	0.00692226	-0.00222222
5.4339	0.00891419	-0.0027024
5.4646	0.00584339	-0.00275307
5.4953	0.00344731	-0.000927982
5.526	0.00308076	-0.00159044
5.5567	0.00759479	0.000911109
5.5874	0.00958428	0.000359486
5.6181	0.00490271	0.000831355
5.6488	0.00533478	-0.000689338
5.6795	0.00739819	-0.00186133
5.7102	0.0085678	-0.00162581
5.7409	0.00939279	-0.00147646
5.7716	0.00535797	0.00095338
5.8023	0.00422103	0.000463601
5.833	0.0110465	0.00061051
5.8637	0.00942307	0.00341216
5.8944	0.00971495	0.00361051
5.9251	0.00847652	0.00398965
5.9558	0.00840802	0.00364637
5.9865	0.00979149	0.00480512
6.0172	0.0104469	0.00517043
6.0479	0.0150503	0.00473629
6.0786	0.014905	0.00566735
6.1093	0.0145169	0.0056741
6.14	0.0142073	0.00426549
6.1707	0.0135365	0.00354427
6.2014	0.0136538	0.00576381
6.2321	0.0133629	0.00500089
6.2628	0.0168605	0.00352403
6.2935	0.0186184	0.00378155
6.3242	0.0176781	0.00368531
6.3549	0.0176424	0.00388988
6.3856	0.0174895	0.00520969
6.4163	0.0156795	0.00593822
6.447	0.0156289	0.00786283
6.4777	0.0185256	0.00533759
6.5084	0.0192812	0.00491674
6.5391	0.0162788	0.00279409
6.5698	0.0141414	0.0022111
6.6005	0.0157926	0.0010894
6.6312	0.0147292	0.00207868
6.6619	0.0121299	0.00316741
6.6926	0.0104025	0.00234852
6.7233	0.00749347	0.0016381
6.754	0.00687558	5.73338e-05
6.7847	0.00659179	0.000809837
6.8154	-0.000408916	0.0012714
6.8461	0.000465817	-0.00114236
6.8768	0.000777607	-0.000508678
6.9075	0.00747929	-0.00079042
6.9382	0.00689091	0.00172466
6.9689	0.00592217	0.00222993
6.9996	0.00366304	0.00173425
7.0303	0.000395679	0.00260242
7.061	0.00454497	0.00164363
7.0917	0.0050199	0.00118562
7.1224	0.00824144	0.00171914
7.1531	0.00950346	0.00396702
7.1838	0.0120878	0.00279524
7.2145	0.0103351	0.00213412
7.2452	0.0120195	0.00388993
7.2759	0.012083	0.0044774
7.3066	0.0122298	0.00467965
7.3373	0.0107464	0.0043778
7.368	0.0161937	0.00324592
7.3987	0.0167111	0.00267401
7.4294	0.0174137	0.00230469
7.4601	0.015207	0.00338014
7.4908	0.0135053	0.00390094
7.5215	0.0118264	0.00343074
7.5522	0.0137586	0.00363291
7.5829	0.0122971	0.00384867
7.6136	0.0124892	0.00308326
7.6443	0.0156619	0.00236767
7.675	0.0169431	0.00200812
7.7057	0.0167363	0.00146455
7.7364	0.0168533	0.00159502
7.7671	0.0168679	0.00182809
7.7978	0.0152442	0.00195423
7.8285	0.0161726	0.00182216
7.8592	0.0157928	0.00106694
7.8899	0.00912171	0.00170816
7.9206	0.00950517	0.00135924
7.9513	0.00900454	0.000382046
7.982	0.00857337	-0.000435199
8.0127	0.00843626	0.000683541
8.0434	0.00724616	0.00409978
8.0741	0.00647545	0.00463045
8.1048	0.00429405	0.00357816
8.1355	0.00326589	0.00124941
8.1662	0.0002971	-4.24954e-05

## Sheet: Supp Fig 6c
Overlap
Cell	CF Position	PF Position	Distance (um)		Unpaired t test with Welch's correction
3/2/21_Cell2	3.78725	3.20255	0.584706		P value	0.0117
	5.72387	5.38057	0.343298		P value summary	*
3/3/21_Cell1	0.863729	1.43505	0.571323		Significantly different (P < 0.05)?	Yes
3/12/21_Cell2	6.55861	5.94065	0.617957		One- or two-tailed P value?	Two-tailed
3/15/21_Cell2	6.70802	5.83174	0.876283		Welch-corrected t, df	t=3.854, df=5.062
	8.63681	8.35781	0.279005
3/29/21_Cell2	2.934	2.5847	0.349301		How big is the difference?
3/30/21_Cell3	0.479757	0.592219	0.112462		Mean of column A	0.4671
8/18/21_Cell2	10.6983	10.2285	0.469792		Mean of column B	4.138
9/1/21_Cell4	5.33803	4.34719	0.990836		Difference between means (B - A) ± SEM	3.671 ± 0.9526
9/8/21_Cell2	5.31031	5.25648	0.0538208		95% confidence interval	1.231 to 6.111
9/8/21_Cell4	0.560734	0.484232	0.076502		R squared (eta squared)	0.7458
	7.82854	7.66227	0.166265
	10.8363	10.0454	0.790919		F test to compare variances
					F, DFn, Dfd	106.8, 5, 8
Average			0.448748		P value	<0.0001
SD			0.303004		P value summary	****
SEM			0.0809813		Significantly different (P < 0.05)?	Yes
Non-overlap
Cell	CF Position	PF Position	Distance (um)
2/2/21_Cell1	3.30321	0.357836	2.94538
3/16/21_Cell1	9.32881	0.933934	8.39488
6/9/21_Cell2	5.72097	1.90918	3.81179
6/18/21_Cell3	8.1963	9.71016	1.51385
6/28/21_Cell1	11.9357	8.36076	3.5749
6/30/21_Cell2	7.02504	11.6125	4.58748
Average			4.13805
SD			2.32616
SEM			0.94965
