# Supplementary material for: Afferent convergence to a shared population of interneuron AMPA receptors
Source: Nat Commun. 2023 May 30;14:3113. doi: 10.1038/s41467-023-38854-2 (PMC10229553; doi:10.1038/s41467-023-38854-2)
Supplement: Supplementary file 4 — Source Data [file 41467_2023_38854_MOESM4_ESM.zip › Source Data Supplementary Figure7.xlsx]

## Sheet: Supp Fig 7a
Overlap	Baseline
Cell	EPSC Amp (pA)		ANOVA summary
3/2/21_Cell2	-129.396		F	1.206
3/3/21_Cell1	-94.8383		P value	0.3203
3/12/21_Cell2	-163.579		P value summary	ns
3/15/21_Cell2	-92.3011		Significant diff. among means (P < 0.05)?	No
3/29/21_Cell2	-131.741		R squared	0.1076
3/30/21_Cell3	-58.0057
8/18/21_Cell2	-90.2674		Brown-Forsythe test
9/1/21_Cell4	-75.9848		F (DFn, DFd)	0.1449 (2, 20)
9/8/21_Cell2	-61.4491		P value	0.866
9/8/21_Cell4	-71.9687		P value summary	ns
			Are SDs significantly different (P < 0.05)?	No
Average	-96.9531
SD	34.3412		Bartlett's test
SEM	10.8597		Bartlett's statistic (corrected)	0.6792
			P value	0.712
Non-overlap			P value summary	ns
Cell	EPSC Amp (pA)		Are SDs significantly different (P < 0.05)?	No
2/2/21_Cell1	-99.4819
3/16/21_Cell1	-62.3625		ANOVA table	SS	DF	MS	F (DFn, DFd)	P value
6/9/21_Cell2	-54.6015		Treatment (between columns)	2258	2	1129	F (2, 20) = 1.206	P=0.3203
6/18/21_Cell3	-87.9367		Residual (within columns)	18723	20	936.2
6/28/21_Cell1	-66.4012		Total	20981	22
6/30/21_Cell2	-117.435
			Tukey's multiple comparisons test	Mean Diff.	95.00% CI of diff.	Below threshold?	Summary	Adjusted P Value
Average	-81.3698		Blind vs. Overlap	10.79	-27.36 to 48.94	No	ns	0.7573	A-B
SD	24.3875		Blind vs. Non-overlap	26.37	-16.69 to 69.44	No	ns	0.2902	A-C
SEM	9.95615		Overlapping vs. Non-overlap	15.58	-24.39 to 55.56	No	ns	0.5937	B-C
Blind			Test details	Mean 1	Mean 2	Mean Diff.	SE of diff.	n1	n2	q	DF
Cell	EPSC Amp (pA)		Blind vs. Overlap	107.7	96.95	10.79	15.08	7	10	1.012	20
3/5/21_Cell1	-128.807		Blind vs. Non-overlap	107.7	81.37	26.37	17.02	7	6	2.191	20
3/23/21_Cell3	-116.292		Overlapping vs. Non-overlap	96.95	81.37	15.58	15.8	10	6	1.395	20
4/28/21_Cell2	-68.4784
5/14/21_Cell2	-94.075
5/19/21_Cell1	-77.1264
6/9/21_Cell1	-118.912
6/17/21_Cell2	-150.502
Average	-107.742
SD	29.2568
SEM	11.058

## Sheet: Supp Fig 7b
Overlap	Baseline
Cell	CF EPSC (pA)		ANOVA summary
3/2/21_Cell2	-395.854		F	2.872
3/3/21_Cell1	-261.509		P value	0.0801
3/12/21_Cell2	-375.001		P value summary	ns
3/15/21_Cell2	-369.15		Significant diff. among means (P < 0.05)?	No
3/29/21_Cell2	-345.713		R squared	0.2231
3/30/21_Cell3	-339.031
8/18/21_Cell2	-402.174		Brown-Forsythe test
9/1/21_Cell4	-254.731		F (DFn, DFd)	0.8674 (2, 20)
9/8/21_Cell2	-220.535		P value	0.4353
9/8/21_Cell4	-343.781		P value summary	ns
			Are SDs significantly different (P < 0.05)?	No
Average	-330.748
SD	63.2064		Bartlett's test
SEM	19.9876		Bartlett's statistic (corrected)	4.33
			P value	0.1148
Non-overlap			P value summary	ns
Cell	CF EPSC (pA)		Are SDs significantly different (P < 0.05)?	No
2/2/21_Cell1	-211.921
3/16/21_Cell1	-383.028		ANOVA table	SS	DF	MS	F (DFn, DFd)	P value
6/9/21_Cell2	-473.436		Treatment (between columns)	47012	2	23506	F (2, 20) = 2.872	P=0.0801
6/18/21_Cell3	-637.094		Residual (within columns)	163679	20	8184
6/28/21_Cell1	-435.603		Total	210691	22
6/30/21_Cell2	-415.263
			Tukey's multiple comparisons test	Mean Diff.	95.00% CI of diff.	Below threshold?	Summary	Adjusted P Value
Average	-426.057		Blind vs. Overlap	-15.82	-128.6 to 96.97	No	ns	0.9331	A-B
SD	137.619		Blind vs. Non-overlap	-111.1	-238.5 to 16.20	No	ns	0.0941	A-C
SEM	56.1827		Overlapping vs. Non-overlap	-95.31	-213.5 to 22.88	No	ns	0.1285	B-C
Blind			Test details	Mean 1	Mean 2	Mean Diff.	SE of diff.	n1	n2	q	DF
Cell	CF EPSC (pA)		Blind vs. Overlap	314.9	330.7	-15.82	44.58	7	10	0.5019	20
3/5/21_Cell1	-285.129		Blind vs. Non-overlap	314.9	426.1	-111.1	50.33	7	6	3.123	20
3/23/21_Cell3	-374.164		Overlapping vs. Non-overlap	330.7	426.1	-95.31	46.72	10	6	2.885	20
4/28/21_Cell2	-180.172
5/14/21_Cell2	-345.939
5/19/21_Cell1	-268.208
6/9/21_Cell1	-377.258
6/17/21_Cell2	-373.605
Average	-314.925
SD	74.194
SEM	28.0427

## Sheet: Supp Fig 7c, top
Overlap				Simple linear regression	Overlap	Non-overlap
Cell	d to site from soma (um)	Norm. EPSC Amplitude		Best-fit values
3/2/21_Cell2	44.0375	0.582742		Slope	0.0001238	0.001414
3/3/21_Cell1	50.1525	0.800303		Y-intercept	0.5384	0.8123
3/12/21_Cell2	53.5791	0.503381		X-intercept	-4348	-574.4
3/15/21_Cell2	53.9553	0.508213		1/slope	8076	707.1
3/29/21_Cell2	40.6632	0.739539
3/30/21_Cell3	37.0092	0.562191		Std. Error
8/18/21_Cell2	34.7124	0.506166		Slope	0.004629	0.001453
9/1/21_Cell4	26.5658	0.438632		Y-intercept	0.2128	0.08363
9/8/21_Cell2	61.5313	0.452812
9/8/21_Cell4	46.6278	0.345559		95% Confidence Intervals
				Slope	-0.01055 to 0.01080	-0.002619 to 0.005448
Non-overlap				Y-intercept	0.04773 to 1.029	0.5801 to 1.045
Cell	d to site from soma (um)	Norm. EPSC Amplitude		X-intercept	-infinity to -4.516	-infinity to -112.1
2/2/21_Cell1	32.9829	0.805505
3/16/21_Cell1	18.2842	0.742058		Goodness of Fit
6/9/21_Cell2	27.7064	1.02311		R squared	8.944e-05	0.1915
6/18/21_Cell3	24.8622	0.769262		Sy.x	0.1453	0.1213
6/28/21_Cell1	117.621	0.937676
6/30/21_Cell2	56.9088	0.990165		Is slope significantly non-zero?
				F	0.0007156	0.9476
				DFn, DFd	1, 8	1, 4
				P value	0.9793	0.3854
				Deviation from zero?	Not Significant	Not Significant
				Equation	Y = 0.0001238*X + 0.5384	Y = 0.001414*X + 0.8123
				Data
				Number of X values	10	16
				Maximum number of Y replicates	1	1
				Total number of values	10	6
				Number of missing values	0	10

## Sheet: Supp Fig 7c, bottom
Overlap	Baseline				Simple linear regression	Overlap	Non-overlap
Cell	CF EPSC (pA)	Norm. EPSC Amplitude			Best-fit values
3/2/21_Cell2	-395.854	0.582742			Slope	-7.085e-05	4.92e-05
3/3/21_Cell1	-261.509	0.800303			Y-intercept	0.5674	0.857
3/12/21_Cell2	-375.001	0.503381			X-intercept	8008	-17417
3/15/21_Cell2	-369.15	0.508213			1/slope	-14114	20323
3/29/21_Cell2	-345.713	0.739539
3/30/21_Cell3	-339.031	0.562191			Std. Error
8/18/21_Cell2	-402.174	0.506166			Slope	0.0007659	0.0004376
9/1/21_Cell4	-254.731	0.438632			Y-intercept	0.2575	0.1944
9/8/21_Cell2	-220.535	0.452812
9/8/21_Cell4	-343.781	0.345559			95% Confidence Intervals
					Slope	-0.001837 to 0.001695	-0.001166 to 0.001264
Non-overlap					Y-intercept	-0.02630 to 1.161	0.3173 to 1.397
Cell	CF EPSC (pA)	Norm. EPSC Amplitude			X-intercept	621.0 to +infinity	-infinity to -257.5
2/2/21_Cell1	-211.921	0.805505
3/16/21_Cell1	-383.028	0.742058			Goodness of Fit
6/9/21_Cell2	-473.436	1.02311			R squared	0.001069	0.003151
6/18/21_Cell3	-637.094	0.769262			Sy.x	0.1452	0.1347
6/28/21_Cell1	-435.603	0.937676
6/30/21_Cell2	-415.263	0.990165			Is slope significantly non-zero?
					F	0.008558	0.01264
					DFn, DFd	1, 8	1, 4
					P value	0.9286	0.9159
					Deviation from zero?	Not Significant	Not Significant
					Equation	Y = -7.085e-005*X + 0.5674	Y = 4.920e-005*X + 0.8570
					Data
					Number of X values	10	16
					Maximum number of Y replicates	1	1
					Total number of values	10	6
					Number of missing values	0	10
